# Supplementary material for: Discovery of survival factor for primitive chronic myeloid leukemia cells using induced pluripotent stem cells
Source: Stem Cell Res. Author manuscript; Available in PMC 2016 Aug 29. (PMC5003778; doi:10.1016/j.scr.2015.10.015)
Supplement: Table 1 [file NIHMS810460-supplement-Table_1.xlsx]

## Sheet: All DE gene TPM>10
Gene symbol	CML dow-regulation (PP)	CML up-regulation (PP)	BM :PP: CML	BM1K_ctl tpm	BM9_ctl tpm	CML15_ctl tpm	CML17_ctl tpm	Fold change
ATP8B4	0	1	1	48.07	50.35	79.41	86.3	1.49485
BTAF1	0	1	1	18.78	18.2	33.54	28.65	1.49485
C1GALT1	0	1	1	7.19	6.89	12.28	11.33	1.49485
CTDSPL2	0	1	1	14.59	14.5	23.89	25.19	1.49485
DLAT	0	1	1	34.03	31.19	56.23	53.84	1.49485
DYNC2LI1	0	1	0.993	4.61	6.54	9.29	10.2	1.49485
HSPD1	0	1	1	539.01	518.11	906.13	884.6	1.49485
IL11RA	0	1	1	11.67	12.95	20.62	21.77	1.49485
IMMP1L	0	1	0.989	9.52	11.96	16.86	20.39	1.49485
ING5	0	1	1	11.4	12.05	20.56	18.98	1.49485
JUP	0	1	1	30.75	33.12	50.6	57.42	1.49485
KIF20B	0	1	1	18.92	15.47	28.1	29.51	1.49485
MBNL3	0	1	1	6.77	5.86	10.32	10.84	1.49485
METTL1	0	1	1	23.37	22.78	41.49	38.53	1.49485
MND1	0	1	1	27.07	23.8	40.46	47.1	1.49485
NAF1	0	1	0.999	13.53	12.4	22.7	22.32	1.49485
PAK1IP1	0	1	1	35.88	35.31	62.36	59.58	1.49485
PGRMC2	0	1	1	14.61	16.3	25.92	26.37	1.49485
PILRB	0	1	1	35.78	42.55	69.75	63.92	1.49485
PLK4	0	1	1	23.2	22.89	39.47	37.87	1.49485
PROK2	0	1	1	30.24	30.88	51.9	52.82	1.49485
PTGES3	0	1	1	288.07	273.04	491.15	459.86	1.49485
RBFA	0	1	1	7.23	7.37	12.56	12.07	1.49485
THEM4	0	1	1	11.02	11.31	19.23	18.45	1.49485
TRMT1	0	1	1	46.43	46.98	85.97	72.46	1.49485
ZNF770	0	1	1	16.9	17.49	29.12	28.7	1.49485
ARHGAP11A	0	1	1	47.62	40.18	73.66	76.44	1.50525
CYB5D1	0	1	1	7.53	7.55	12.87	12.72	1.50525
DCAF16	0	1	1	13.34	14.23	24.72	22.05	1.50525
EIF2AK2	0	1	1	10.63	8.39	15.81	16.27	1.50525
ESCO2	0	1	1	7.9	7.13	11.82	13.62	1.50525
HPRT1	0	1	1	53.79	53.36	89.79	94.45	1.50525
KIAA0020	0	1	1	49.77	48.29	84.58	83.11	1.50525
LMBR1	0	1	1	12.2	11.64	19.15	21.26	1.50525
LY6G5B	0	1	0.988	19.18	18.73	37.48	28.89	1.50525
MRPS25	0	1	1	32.39	32.26	58.66	51.34	1.50525
PNPT1	0	1	1	23.41	23.04	42.47	36.62	1.50525
RAB11FIP2	0	1	1	8.13	7.88	12.91	14.1	1.50525
RAD17	0	1	1	15.59	16.87	25.71	27.72	1.50525
RAD51AP1	0	1	1	27.54	25.03	45.08	44.55	1.50525
RBM12B	0	1	1	9.84	8.87	15.78	15.81	1.50525
RPS4X	0	1	1	1953.52	2199.38	3467.97	3726.08	1.50525
SMYD5	0	1	1	21.49	21.32	37.29	35.83	1.50525
SSB	0	1	1	172.55	171.73	297.92	291.08	1.50525
TCERG1	0	1	1	48.91	45.34	83.65	75.83	1.50525
ATP8B2	0	1	1	9.85	9.03	17.9	16.44	1.51572
C12orf29	0	1	1	9.23	10.49	17.03	16.72	1.51572
C1orf198	0	1	1	5.8	5.28	10.11	8.79	1.51572
CBWD3	0	1	0.952	46.67	37.83	82.1	64.02	1.51572
CCNC	0	1	1	36.44	34.09	62.85	61.97	1.51572
DDX18	0	1	1	65.77	61.72	109.83	108.44	1.51572
DNAAF2	0	1	1	10.18	9.25	16.36	16.4	1.51572
EFHA1	0	1	1	26.99	29.31	44.99	51.66	1.51572
FAM126A	0	1	1	9.61	9.23	15.01	17.18	1.51572
FAM217B	0	1	1	15.31	15.84	26.22	26.27	1.51572
HSF2	0	1	1	10.08	9.14	16.52	15.89	1.51572
HSPA13	0	1	0.994	14.35	14.2	21.79	26.94	1.51572
KIAA0907	0	1	1	26.17	24.57	46.21	41.08	1.51572
LRRC40	0	1	1	13.4	12.07	21.57	22.03	1.51572
LUC7L3	0	1	1	87.09	102.35	162.04	153.08	1.51572
NADKD1	0	1	1	9.84	11.12	18.1	18.28	1.51572
NDUFA5	0	1	1	43.61	42.91	75.9	73.46	1.51572
NDUFAF4	0	1	1	15.59	16.96	28.32	27.61	1.51572
NUDCD1	0	1	1	15.78	14.67	24.6	27.38	1.51572
PRR22	0	1	0.961	9.16	9.24	18.26	13.67	1.51572
SLC35F5	0	1	1	15.27	12.14	22.28	24.83	1.51572
SMNDC1	0	1	1	32.02	29.94	55.95	50.84	1.51572
THUMPD2	0	1	1	11.11	12.76	20.82	20.35	1.51572
TYW3	0	1	1	18.62	18.68	32.71	31.14	1.51572
UCHL5	0	1	1	45.47	39.21	66.59	63.77	1.51572
WDR60	0	1	1	6.04	6.61	11.72	9.97	1.51572
WDR75	0	1	1	38.45	36.64	65.1	63.62	1.51572
XPO1	0	1	1	101.89	97.29	170.08	170.09	1.51572
ZNF839	0	1	1	7.94	8.9	15.07	13.72	1.51572
ACN9	0	1	1	10.02	12.39	18.3	20.44	1.52626
BCORL1	0	1	1	5.84	5.68	8.99	10.72	1.52626
BRIX1	0	1	1	56.18	55.76	98.11	97.73	1.52626
C11orf82	0	1	1	9.69	9.83	17.42	16.24	1.52626
C20orf96	0	1	0.999	13.95	14.71	25.68	24.17	1.52626
CCDC18	0	1	1	10.58	10.68	18.9	17.74	1.52626
CDC27	0	1	1	28.28	26.42	44.32	49.53	1.52626
CEP192	0	1	1	11.9	11.57	19.12	21.01	1.52626
FAM125B	0	1	0.988	5.76	4.81	10.15	7.89	1.52626
FAM3C	0	1	1	19.77	21.76	35.31	36.64	1.52626
FASTKD2	0	1	1	11.97	12.79	22.39	20.09	1.52626
IMPACT	0	1	1	21.25	21.1	35.98	36.8	1.52626
IVD	0	1	1	30.29	30.1	51.25	52.42	1.52626
LOC100289561	0	1	1	20.72	18.64	37	32.02	1.52626
LYPLA1	0	1	1	59.29	62.26	101.19	108.34	1.52626
MMAB	0	1	1	7.33	8.11	12.67	13.87	1.52626
POLR3D	0	1	1	17.73	18.99	30.88	32.87	1.52626
RSAD1	0	1	1	31.78	29.9	52.93	53.46	1.52626
SKA3	0	1	1	19.73	18.56	32.54	33.71	1.52626
SREK1	0	1	1	33.41	31.67	60.58	51.41	1.52626
SS18L1	0	1	1	8.31	8.91	16.11	13.58	1.52626
TIPIN	0	1	1	22.12	21.75	40.17	36.82	1.52626
TMEM50B	0	1	1	23.84	25.31	44.21	41.1	1.52626
TPRKB	0	1	1	43.36	43.03	70.68	81.67	1.52626
UBXN8	0	1	1	16.26	16.31	29.03	27.69	1.52626
AASDHPPT	0	1	1	28.07	28.56	49.15	48.99	1.53688
ATAD5	0	1	1	9.78	8.89	16.53	15.77	1.53688
DDHD2	0	1	1	11.29	12.07	20.47	20.11	1.53688
DPY19L3	0	1	1	13.44	12.64	22.01	22.94	1.53688
EME2	0	1	0.999	7.41	7.25	14.41	11.45	1.53688
FAM210A	0	1	1	8.34	8.54	15.26	14.01	1.53688
GNL3	0	1	1	107.65	106.6	192.01	179.68	1.53688
NUDT8	0	1	0.959	6.91	8.76	12.47	15.76	1.53688
OTUD4	0	1	1	18.99	17.27	34.38	29.91	1.53688
PKD1	0	1	1	34.55	32.16	62.93	52.39	1.53688
PKN2	0	1	1	6.81	6.78	11.68	11.75	1.53688
RAC3	0	1	1	49.89	45.3	84.62	83.99	1.53688
RAD18	0	1	1	9.76	9.65	17.12	16.42	1.53688
SPIN2B	0	1	1	6.08	6.9	10.82	12.2	1.53688
ACACA	0	1	1	13.17	13.76	22.79	23.83	1.54756
ACTR6	0	1	1	12.8	12.65	21.2	23.67	1.54756
AP1AR	0	1	1	9.38	8.55	15.91	15.47	1.54756
CENPE	0	1	1	16.61	13.77	24.78	28.07	1.54756
CFL2	0	1	1	5.22	5.38	10.03	8.83	1.54756
LAPTM4B	0	1	1	160.27	164.49	298.61	270.27	1.54756
LIAS	0	1	1	13.54	13.35	24.03	22.81	1.54756
MRPS30	0	1	1	31.52	30.22	55.86	53.18	1.54756
NAA15	0	1	1	32.88	28.71	53.05	54.36	1.54756
NUDCD2	0	1	1	52.5	50.58	90.01	93.6	1.54756
PIF1	0	1	1	15.09	13.04	23.06	26.04	1.54756
PPTC7	0	1	1	15.9	14.89	27.35	26.43	1.54756
RABGGTB	0	1	1	60.62	64.11	121.42	98.93	1.54756
UBXN7	0	1	1	9.97	8.68	16.42	16.15	1.54756
VAMP1	0	1	0.996	14.06	15.94	25.05	20.99	1.54756
YEATS4	0	1	1	34.36	35.9	60.21	64.58	1.54756
ATRX	0	1	1	10.43	9.11	16.52	17.63	1.55833
CCNB1IP1	0	1	1	37.8	44.92	69.81	72.96	1.55833
CHORDC1	0	1	1	29.76	29.46	53.11	50.97	1.55833
DIS3L	0	1	1	24.31	25.52	44.96	42.11	1.55833
DNAJC2	0	1	1	34.26	33.22	62.96	56.78	1.55833
FAM76B	0	1	1	9.25	9.11	16.26	16.04	1.55833
FASTKD1	0	1	1	34.58	36.93	65.19	60.63	1.55833
HNRPDL	0	1	1	118.67	119.98	220.32	199.04	1.55833
ITGB3BP	0	1	1	19.93	21.66	35.25	39.39	1.55833
KNTC1	0	1	1	20.1	19.21	34.41	34.48	1.55833
MAGOHB	0	1	1	9.16	8.67	14.53	16.76	1.55833
NETO2	0	1	1	15.61	15.33	27.26	27.07	1.55833
NOC3L	0	1	1	16.89	15.71	29.6	27.7	1.55833
PIGY	0	1	1	86.03	96.79	159.74	165.39	1.55833
PNN	0	1	0.997	98.56	104.93	199.69	159.03	1.55833
PTMA	0	1	1	2453.79	2173.32	4097.07	4176.42	1.55833
QSOX2	0	1	1	11.89	13.46	22.69	21.88	1.55833
TFAM	0	1	1	50.68	45.67	87.76	82.95	1.55833
ZDHHC17	0	1	1	8.24	8.65	15.38	14.22	1.55833
ZNF621	0	1	1	6.75	6.94	12.87	11.1	1.55833
ZNHIT6	0	1	1	7.92	8.67	14.06	14.97	1.55833
C14orf126	0	1	1	9.72	10.43	19.65	16.14	1.56917
C21orf58	0	1	1	14.92	15.04	26.71	26.52	1.56917
C8orf59	0	1	1	46.27	50.18	77.87	91.23	1.56917
EIF4E	0	1	1	39.03	35.08	66.48	64.79	1.56917
HAUS6	0	1	1	14.92	15.02	26.55	26.45	1.56917
LINS	0	1	0.981	6	7.53	13.55	10.52	1.56917
MIER3	0	1	1	7.46	6.72	12.77	12.23	1.56917
NKTR	0	1	1	23.27	26.76	47.66	40.9	1.56917
RAD54B	0	1	1	8.17	7.81	13.72	14.21	1.56917
SCAMP1	0	1	1	7.27	7.02	12.07	13.18	1.56917
SUZ12	0	1	1	41.12	37.46	70.36	68.17	1.56917
TAF9B	0	1	1	9.08	10.82	17.34	17.91	1.56917
TRMT5	0	1	1	5.85	5.44	10.02	9.88	1.56917
ZFX	0	1	1	7.94	8.38	15.56	13.04	1.56917
ZNF302	0	1	1	7.54	8.85	14.28	14.82	1.56917
ANKRD27	0	1	0.963	31.96	35	52.19	66.75	1.58008
BET1	0	1	0.999	6.84	6.86	10.98	13.47	1.58008
DHCR7	0	1	1	33.23	33.62	56.07	63.55	1.58008
ECI2	0	1	1	28.64	28.95	50.76	53.12	1.58008
FAM57A	0	1	1	10.68	12.48	21.28	20.19	1.58008
GALNT7	0	1	1	25.24	24.87	44.76	44.69	1.58008
H2AFY2	0	1	1	19.39	21.45	34.24	39.14	1.58008
HS2ST1	0	1	1	15.15	14.6	23.3	26.7	1.58008
IDI1	0	1	1	49.33	58.38	89.38	103.44	1.58008
LARP4	0	1	1	20.39	20.01	36.8	36.75	1.58008
LENG8	0	1	0.99	72.53	80.87	153.27	120.48	1.58008
MRPL19	0	1	1	14.16	13.07	23.94	24.22	1.58008
MYC	0	1	1	150.51	165.34	299.5	268.26	1.58008
NOP58	0	1	1	107.83	106.75	197.05	189.58	1.58008
PANK3	0	1	1	17.6	15.47	29.12	29.92	1.58008
RCHY1	0	1	1	8.5	9.09	15.93	15.32	1.58008
RUFY3	0	1	1	6.12	5.59	12.18	10.21	1.58008
SGOL2	0	1	1	19.38	15.69	31.98	35.3	1.58008
SMG1	0	1	1	21.18	20.13	37.97	35.16	1.58008
STRADB	0	1	1	12.5	13.58	21.88	24.87	1.58008
TGDS	0	1	1	13.36	14.13	24.86	24.72	1.58008
TMEM212	0	1	1	45.99	51.77	95.1	80.25	1.58008
TMEM48	0	1	1	40.14	37.87	67.98	70.66	1.58008
ZNF431	0	1	1	5.9	6.05	10.96	10.37	1.58008
AGPAT5	0	1	1	17.16	16.29	28.42	31.34	1.59107
CCP110	0	1	1	13.81	13.25	26.57	22.06	1.59107
COX20	0	1	1	27.04	27.32	50.98	46.99	1.59107
DERL3	0	1	0.993	7.99	10.99	14.47	15.32	1.59107
FADS1	0	1	1	51.28	60.09	91.85	108.19	1.59107
LSM5	0	1	1	30.97	31.21	56.76	55.11	1.59107
NUDT21	0	1	1	48.98	47.36	84.3	88.75	1.59107
TMEM177	0	1	1	11.98	11.05	19.5	21.01	1.59107
ZHX1	0	1	1	9.55	9.52	16.35	17.82	1.59107
ARMC1	0	1	1	20.32	22.46	38.01	39.33	1.60214
C17orf89	0	1	1	87.13	84.94	163.19	158.17	1.60214
C3orf26	0	1	1	34.58	35.15	64.54	63.87	1.60214
CBFA2T3	0	1	1	23.73	24.8	42.49	44.73	1.60214
CENPH	0	1	1	24.53	25.05	46.33	44.84	1.60214
EFNB1	0	1	1	6.71	5.22	11.11	10.53	1.60214
FAM60A	0	1	1	44.76	43.37	79.59	79.42	1.60214
FNTB	0	1	1	10.33	8.33	15.71	18.15	1.60214
GCFC1	0	1	1	19.17	18.68	36.44	31.65	1.60214
GMCL1	0	1	1	17.48	15.9	30.07	30.57	1.60214
KIF14	0	1	1	19.22	15.11	30.09	31.69	1.60214
KLHDC5	0	1	1	6.84	6.94	12.64	12.24	1.60214
MDN1	0	1	1	12.47	11.28	21.75	21.02	1.60214
PRKRA	0	1	1	21.21	21.43	39.43	38.4	1.60214
RPAP3	0	1	1	17.52	15.79	29.38	30.68	1.60214
SRP9	0	1	1	206.55	201.03	358.01	386.2	1.60214
TBC1D4	0	1	1	6.7	6.71	11.52	12.62	1.60214
TCEAL1	0	1	1	6.99	8.28	12.9	15.28	1.60214
TFPI	0	1	1	4.62	6.26	10.67	11.68	1.60214
UBE2Q2	0	1	1	14.58	16.46	27.67	28.8	1.60214
UTP15	0	1	1	9.87	9	18	16.04	1.60214
ZNF146	0	1	1	42.09	43.51	76.14	77.77	1.60214
CDC7	0	1	1	21.9	21.29	40.54	38.24	1.61328
CEP57L1	0	1	1	6.38	5.01	10.47	10.62	1.61328
DBF4	0	1	1	18.84	17.09	34.32	30.93	1.61328
DNA2	0	1	1	13.1	12.55	23.75	23.03	1.61328
GCFC2	0	1	1	6.83	7.1	14.3	13.13	1.61328
GNPDA2	0	1	0.957	5.06	5.15	7.88	10.87	1.61328
GXYLT1	0	1	1	9.15	8.7	15.65	16.7	1.61328
HAUS3	0	1	1	5.98	6.36	11.46	10.87	1.61328
IPO7	0	1	1	57.51	54.72	100.57	102.45	1.61328
ISOC1	0	1	1	20.01	22.29	34.96	42.55	1.61328
LRRC58	0	1	1	16.27	15.54	31.3	26.24	1.61328
MIS18A	0	1	1	34.42	30.66	61.8	57.77	1.61328
NDUFAF2	0	1	1	41.12	37.62	71.91	75.79	1.61328
NFYB	0	1	1	10.55	11.19	18.93	20.66	1.61328
NIP7	0	1	1	34.02	32.94	65.51	56.84	1.61328
OSGEPL1	0	1	0.994	6.25	7.34	12.19	12.69	1.61328
PHF6	0	1	1	19.49	18.31	32.04	33.13	1.61328
PLEKHA5	0	1	1	5.7	5.86	10.65	11.61	1.61328
POLE2	0	1	1	18.01	16.93	31.38	33.1	1.61328
PSMG1	0	1	1	75.37	75.59	139.79	140.75	1.61328
RBM41	0	1	1	7.84	6.65	13.87	13.54	1.61328
RCN1	0	1	1	39.89	35.98	70.29	68.58	1.61328
RPF2	0	1	1	42.97	48.04	83.32	85.64	1.61328
RWDD3	0	1	1	9.39	12.78	19.62	21.37	1.61328
SRSF10	0	1	1	92.06	89.05	169.12	153.96	1.61328
TADA1	0	1	1	9.92	9.7	18.32	17.61	1.61328
WDR89	0	1	1	8.05	9.12	15.33	15.96	1.61328
ZNF286A	0	1	1	8.33	8.69	15.19	15.84	1.61328
ANKRD46	0	1	1	11.33	10.81	20.35	20.44	1.6245
CETN3	0	1	1	19.96	19.85	34.68	39.59	1.6245
GRIK5	0	1	0.994	11.44	11.68	18.51	23.68	1.6245
ITGA4	0	1	1	79.11	73.48	128.22	150.31	1.6245
KDM5B	0	1	0.991	17.21	19.25	29.43	37.13	1.6245
MAT2A	0	1	0.999	203.14	223.88	435.96	347.86	1.6245
METTL5	0	1	1	36.53	38.4	64.27	76.28	1.6245
NLE1	0	1	1	20.76	19.83	36.81	37.97	1.6245
RBM25	0	1	1	67.61	60.99	124.36	111.91	1.6245
SUV39H2	0	1	1	13.7	12.64	22.71	24.72	1.6245
TNPO2	0	1	1	34.6	31.43	62.4	56.72	1.6245
BDP1	0	1	1	8.69	7.34	14.91	14.57	1.6358
CYB561	0	1	1	8.17	7.89	16.28	13.19	1.6358
FAM35A	0	1	1	21.32	22.83	43.87	37.51	1.6358
GTF2H3	0	1	1	26.27	24.22	44.53	49.54	1.6358
NCOA7	0	1	0.988	5.89	6.55	14.19	9.85	1.6358
NOL11	0	1	1	49.78	49.21	89.33	93.53	1.6358
PIGF	0	1	1	24.21	25.62	43	50.45	1.6358
RFX7	0	1	1	8.05	7.98	14.4	15.1	1.6358
RPL22L1	0	1	1	66.85	68.21	120.25	131.13	1.6358
SMC5	0	1	1	16.1	14.97	29.38	27.78	1.6358
SYNGR1	0	1	1	23.28	25.79	45.73	44.49	1.6358
TRUB1	0	1	1	6.88	7.02	12.13	13.56	1.6358
TUBGCP5	0	1	1	11.2	10.87	21.62	19.37	1.6358
UBE2E1	0	1	1	84.34	86.06	162.48	169.31	1.6358
CBR4	0	1	1	8.8	9.49	16.33	17.75	1.64718
CENPV	0	1	1	33.75	39.27	66.5	71.96	1.64718
FKBP4	0	1	1	92.55	79.85	163.92	157.17	1.64718
KRR1	0	1	1	18.28	16.35	32.26	32.18	1.64718
MAP4K5	0	1	1	11.14	10.99	18.41	22.75	1.64718
MARVELD1	0	1	1	24.46	23.4	46.63	42.43	1.64718
NSUN6	0	1	1	6.69	7.78	12.92	14.09	1.64718
POLQ	0	1	1	10.99	9.92	20	18.8	1.64718
PPIP5K2	0	1	1	29.42	27.26	52.2	52.88	1.64718
RNPC3	0	1	1	10.8	10.46	20.83	19.06	1.64718
SHPRH	0	1	1	5.99	6.09	11.27	11.09	1.64718
SLC17A9	0	1	1	49.81	48.33	95.68	87.4	1.64718
TMEM97	0	1	1	27.52	30.4	55.42	52.3	1.64718
ZNF664	0	1	1	26.35	28.59	50.99	50.88	1.64718
ARL5A	0	1	1	23.51	21.47	41.82	42.65	1.65864
BAG2	0	1	1	16.14	14.83	27.9	30.41	1.65864
CLEC11A	0	1	1	248.24	246.14	474.35	466.37	1.65864
DIMT1	0	1	1	29.88	28.24	52.85	56.99	1.65864
GRPEL2	0	1	1	6.83	7.46	13.48	13.24	1.65864
LIN28B	0	1	1	23.99	22.14	42.75	43.05	1.65864
MICALL2	0	1	1	30.57	33.33	59.88	60.1	1.65864
MRPS17	0	1	1	30.17	26.83	54.24	55.97	1.65864
NTHL1	0	1	1	26.95	25.79	50.98	49.84	1.65864
PRKX	0	1	1	13.73	14.74	27.79	25.27	1.65864
SOCS4	0	1	1	7.09	6.76	14.12	11.88	1.65864
TMEM181	0	1	1	12.37	14.03	26.44	23.01	1.65864
U2SURP	0	1	1	30.94	30.48	59.18	54.92	1.65864
ZNF141	0	1	1	6.98	4.78	11.55	10.74	1.65864
ADARB1	0	1	1	5.51	6.64	10.29	9.59	1.67018
BCL11A	0	1	1	4.77	5.81	10	8.34	1.67018
DHX33	0	1	1	17.57	16.66	33.54	30.95	1.67018
EIF4A2	0	1	1	127.1	145.29	261.76	256.69	1.67018
LSS	0	1	1	15.71	16.72	30.5	30.52	1.67018
MTAP	0	1	1	16.17	17.02	32.06	30.54	1.67018
PCGF6	0	1	1	8.14	10.33	17.66	17.06	1.67018
PIGW	0	1	0.999	13.2	12.52	27.56	21.23	1.67018
SLC19A2	0	1	1	5.94	6.44	11.65	11.71	1.67018
SRSF11	0	1	1	91	93.99	177.99	170.79	1.67018
UBE2V2	0	1	1	47.54	46.98	86.88	93.36	1.67018
ACADSB	0	1	1	6.58	7.15	12.58	13.35	1.68179
C12orf45	0	1	1	20.89	21.94	39.36	44.43	1.68179
C8orf38	0	1	1	9.19	8.84	17.16	17.34	1.68179
CCDC58	0	1	1	39.64	42.8	77.78	83.53	1.68179
GOLT1B	0	1	1	14.49	13.76	26.17	27.51	1.68179
KIAA1524	0	1	1	18.37	16.04	32.52	32.92	1.68179
MAD2L1	0	1	1	70.81	67.51	123.34	143.21	1.68179
MAPK12	0	1	1	36.49	40.29	80.14	66.92	1.68179
PDLIM1	0	1	1	68.39	69.57	120.31	144.68	1.68179
SERF1B	0	1	0.999	10.95	11.13	22.33	23.58	1.68179
SNRPE	0	1	1	91.55	83.46	162.08	174.2	1.68179
TMA16	0	1	1	20.28	19.55	36.51	39.41	1.68179
ARL5B	0	1	1	6.96	6.05	12	12.93	1.69349
CRYBB2	0	1	0.999	7.72	7.41	16.91	12.87	1.69349
DUSP14	0	1	1	5.33	7.3	12.46	11.98	1.69349
FAM43A	0	1	0.999	15.73	12.18	30.03	23.64	1.69349
G2E3	0	1	1	9.41	8.9	16.33	18.46	1.69349
KIF2A	0	1	1	33.52	29.8	56.97	63.65	1.69349
METTL18	0	1	1	5.58	7.13	11.74	12.81	1.69349
MIB1	0	1	1	12.86	11	22.34	23.14	1.69349
MYSM1	0	1	1	9.91	11.4	22.72	17.97	1.69349
NBPF11	0	1	1	4.69	6.38	11.49	9.69	1.69349
PUS7L	0	1	1	5.94	5.52	11	10.98	1.69349
RIF1	0	1	1	13.65	11.77	24.46	23.73	1.69349
SCD	0	1	1	60.48	59.47	114.07	114.33	1.69349
SLC25A43	0	1	1	8.06	8.67	17.91	14.34	1.69349
SMARCAD1	0	1	1	19.59	19.74	35.01	36.85	1.69349
TRIM24	0	1	1	25	25.1	43.31	52.15	1.69349
ATL2	0	1	1	26.67	28.06	51.69	53.8	1.70527
CDC14A	0	1	0.998	5.68	5.72	9.33	12.16	1.70527
CNKSR3	0	1	0.978	4.69	5.14	8.02	10.96	1.70527
DCAF4	0	1	1	5.92	6.67	13.52	10.87	1.70527
FUT10	0	1	1	5.7	6.41	11.23	12.09	1.70527
GPR89A	0	1	1	14.81	16.23	29.19	30.86	1.70527
NREP	0	1	1	42.74	46.07	79.61	92.01	1.70527
PDK1	0	1	1	6.27	5.89	10.81	12.52	1.70527
SLC27A5	0	1	1	4.97	5.15	9.29	10.34	1.70527
ZNF74	0	1	1	6.67	7.36	13.79	13.06	1.70527
ALG6	0	1	1	8.4	8.38	15.24	17.26	1.71713
C5orf24	0	1	1	11.93	13.37	24.18	24.71	1.71713
CSPP1	0	1	1	5.77	5.84	11.72	10.79	1.71713
FASTKD3	0	1	1	8.24	8.09	17.08	14.69	1.71713
IQCB1	0	1	1	14.11	16.23	30.44	28.44	1.71713
LRP8	0	1	0.979	12.21	11.86	27.25	19.8	1.71713
MDFIC	0	1	0.995	13.22	13.77	22.76	29.01	1.71713
PFKM	0	1	1	14.61	14.07	28.8	26.89	1.71713
PHIP	0	1	1	10.43	9.77	20.73	18.08	1.71713
RG9MTD1	0	1	1	30.53	30.01	59.29	59.11	1.71713
TIA1	0	1	1	23.89	25.65	45.08	50.66	1.71713
TRIM58	0	1	1	5.9	5.71	11.02	11.48	1.71713
TTC14	0	1	1	13.83	15.11	25.3	25.53	1.71713
C9orf41	0	1	1	11.48	10.62	20.91	22.43	1.72907
CCDC66	0	1	1	7.49	7.76	15.48	14.34	1.72907
CNST	0	1	0.966	9.68	9.72	16.88	22.69	1.72907
COX11	0	1	1	33.81	31.51	43.32	51.17	1.72907
DDX21	0	1	1	120.61	111.91	235.91	215.92	1.72907
ESF1	0	1	1	14.95	13.84	28.42	27.8	1.72907
KAT2A	0	1	1	26.92	26.08	56.79	46.56	1.72907
LPO	0	1	1	16.47	16.51	34.14	30.38	1.72907
MT2A	0	1	1	46.47	50.07	93.11	103.68	1.72907
OAF	0	1	1	8.8	8.24	16.34	17.15	1.72907
PRKAG2	0	1	1	5.99	5.96	11.32	12.16	1.72907
SGK494	0	1	1	5.2	6.18	12.4	9.84	1.72907
SPC25	0	1	1	53.24	52.68	103.03	106.87	1.72907
CCDC41	0	1	1	7.86	8.26	14.71	16.93	1.7411
DHRS11	0	1	1	7.64	8.25	14.82	16.82	1.7411
LARP1B	0	1	1	11.02	11.28	20.59	22.56	1.7411
RCN2	0	1	1	21.27	24	44.65	44.91	1.7411
SOS1	0	1	1	11.03	11.57	20.1	24	1.7411
TNPO1	0	1	1	37.17	31.64	68.98	65.35	1.7411
UBXN2A	0	1	1	9.22	9.4	19.15	17.66	1.7411
ZNF22	0	1	1	44.71	44.31	90.59	85.04	1.7411
ZNF514	0	1	1	4.49	5.36	10.43	8.97	1.7411
ZNF675	0	1	0.992	5.13	5.46	10.97	10.01	1.7411
CDK1	0	1	1	92.39	87.46	159.77	197.99	1.75321
GNB5	0	1	1	5.65	5.54	9.94	12.2	1.75321
PSMG4	0	1	1	22.4	20.84	43.21	42.54	1.75321
RGPD5	0	1	1	5.42	7.25	12.68	12.29	1.75321
SQLE	0	1	0.999	35.59	43.85	70.42	86.98	1.75321
TXLNG	0	1	1	11.42	11.14	22.91	21.95	1.75321
BIVM-ERCC5	0	1	1	5.22	6.53	10.87	12.47	1.76541
C15orf29	0	1	1	10.25	12.57	22.95	22.64	1.76541
C4orf32	0	1	1	8.59	9.23	18.1	17.58	1.76541
DDX11	0	1	1	66.6	64.92	144.74	114.48	1.76541
FANCL	0	1	1	15.03	17.68	31.62	34.22	1.76541
GAR1	0	1	1	41.5	36.15	79.86	76.21	1.76541
KIAA1430	0	1	1	10.01	9.55	20.97	17.9	1.76541
MSMO1	0	1	1	10.2	11.45	20.28	22.57	1.76541
MYB	0	1	1	90.48	94.22	168.73	199.31	1.76541
MZT1	0	1	1	16.5	15.75	29.71	34.57	1.76541
ODF2L	0	1	1	17.62	21.19	42.29	35.05	1.76541
ORC4	0	1	1	23.98	27.22	55.22	48.04	1.76541
PARPBP	0	1	1	13.94	12.2	25.89	26.12	1.76541
RFC3	0	1	1	31.75	30.93	63.51	56.82	1.76541
SLC25A32	0	1	1	16.17	16.4	35.26	30.02	1.76541
EIF3J	0	1	1	56.41	56.1	114.83	111.92	1.77769
MRPL42	0	1	1	20.29	18.61	39.18	39.2	1.77769
SMAD5	0	1	1	9.35	9.34	18.29	19.09	1.77769
TFDP2	0	1	0.989	7.09	8.22	13.28	17.55	1.77769
CCNJ	0	1	1	8.97	9.57	18.32	18.97	1.79005
CREBZF	0	1	1	14.72	15.86	34.6	27.09	1.79005
DDI2	0	1	1	9.89	7.41	17.18	17.95	1.79005
EPM2AIP1	0	1	1	6.14	6.44	13.9	11.49	1.79005
IFT80	0	1	1	6.59	6.89	13.76	13.34	1.79005
MACROD1	0	1	1	8.7	8.08	16.58	17.94	1.79005
PRMT3	0	1	1	16.32	15.61	32.73	32	1.79005
RFK	0	1	1	15.45	17.1	33.16	32.62	1.79005
SCML2	0	1	1	7.52	6.9	13.71	15.32	1.79005
TGIF2	0	1	1	15.31	15.95	30.7	31.92	1.79005
XPO4	0	1	1	10.86	9.88	21.51	20.21	1.79005
ZC3H8	0	1	1	11.07	11.88	21.15	25.53	1.79005
ZNF92	0	1	1	5.02	5.63	10.57	11.05	1.79005
AGMAT	0	1	1	5.41	5.44	11.29	10.81	1.8025
C12orf73	0	1	1	3.76	6.46	10.47	10.55	1.8025
CYCS	0	1	1	61.36	59.22	124.57	120.6	1.8025
FAM122B	0	1	1	25.45	25.39	53.78	49.15	1.8025
GAMT	0	1	1	26.45	28.39	50.15	62.24	1.8025
GTF2H2D	0	1	1	21.15	18.15	37.8	42.83	1.8025
HAAO	0	1	1	8.81	9.3	19.68	17.88	1.8025
NAA25	0	1	1	9.69	9.89	21.29	18.33	1.8025
SCD5	0	1	1	6.86	6.64	14.68	13.45	1.8025
SEPP1	0	1	0.972	3.79	7.94	12.13	11.86	1.8025
ASTN2	0	1	1	22.79	24.87	52.7	44.25	1.81504
CCDC14	0	1	1	27.56	31.63	60.08	60.66	1.81504
HELLS	0	1	1	14.83	13.3	28.82	28.86	1.81504
LANCL1	0	1	1	14.48	13.39	26.24	30.96	1.81504
MTBP	0	1	1	6.61	5.94	12.18	13.6	1.81504
SATB1	0	1	1	12.34	15.08	25.99	28.41	1.81504
SLC39A14	0	1	1	15.61	16.61	33.27	33.09	1.81504
SLC4A7	0	1	1	6.98	6.1	14.73	12.02	1.81504
CCDC57	0	1	1	8.01	9.69	20.21	16.42	1.82766
CD164	0	1	1	109.44	116.17	207.22	233.24	1.82766
COL4A5	0	1	0.992	5.38	6.11	10.06	13.5	1.82766
EVC	0	1	0.994	4.87	4.24	10.87	7.9	1.82766
FSTL3	0	1	1	5.04	5.54	11.74	10.15	1.82766
GNPNAT1	0	1	1	10.93	11.09	22.32	22.92	1.82766
PACSIN3	0	1	1	5.11	5.21	11.78	9.77	1.82766
SOX12	0	1	1	9.52	11.1	21.87	20.57	1.82766
TPM1	0	1	1	6.62	7.89	13.71	16.63	1.82766
YOD1	0	1	1	7.84	8.07	15.64	16.97	1.82766
ARMCX1	0	1	1	5.93	7.29	13.05	14.55	1.84038
CBX2	0	1	1	8.1	8.6	18.52	17.27	1.84038
DTWD1	0	1	1	5.47	6.81	12.55	13.02	1.84038
FAM72D	0	1	1	17.48	14.78	30.59	36.77	1.84038
HOXB4	0	1	1	6.9	8.42	14.12	17.92	1.84038
STAG3	0	1	1	8.01	8.73	18.81	15.92	1.84038
STARD4	0	1	1	11.49	11.49	23.3	24.53	1.84038
ABCE1	0	1	1	53.56	49.37	112.95	101.5	1.85318
CDCA7	0	1	1	78.64	76.15	167.28	157.97	1.85318
COCH	0	1	1	61.78	62.96	128.3	131.64	1.85318
DPY19L4	0	1	1	5.25	5.43	11.16	11.08	1.85318
GNA11	0	1	1	6.45	5.4	12.61	12.53	1.85318
GUF1	0	1	1	16.61	16.18	35.24	33.1	1.85318
ITPRIPL1	0	1	1	10.96	10.36	21.56	21.69	1.85318
KIAA1147	0	1	1	7.57	8.65	18.11	15.8	1.85318
TWISTNB	0	1	1	13.33	13.15	27.03	28.32	1.85318
ZNF512B	0	1	1	15.18	14.15	31.77	29.54	1.85318
ZNF639	0	1	1	11.83	13.86	27.92	25.85	1.85318
C4orf46	0	1	1	21.25	20.78	40.97	47.26	1.86607
DCAF17	0	1	1	5.41	6.82	12.49	12.78	1.86607
DEPDC1	0	1	1	12.72	11.63	22.69	27.42	1.86607
EEF1E1	0	1	1	55.75	53.76	98.88	109.91	1.86607
EIF1AX	0	1	1	36.98	35.4	77.09	75.16	1.86607
EXTL2	0	1	1	9.61	11.86	22.09	23.15	1.86607
MPDZ	0	1	1	5.35	5.1	10.86	11.07	1.86607
SETMAR	0	1	1	18.86	22.28	40.82	45.48	1.86607
SLC16A1	0	1	1	31.18	33.48	68.15	68.2	1.86607
SLC35A3	0	1	1	6.24	6.83	13.63	14.05	1.86607
XRCC2	0	1	1	11.45	10.76	26.31	20.76	1.86607
ZNF354B	0	1	1	6.47	7.3	15.87	13.38	1.86607
ARHGAP33	0	1	1	8.11	8.72	17.87	17.83	1.87905
CBWD1	0	1	1	48.47	47.55	105.46	99.76	1.87905
CDK2AP1	0	1	1	70.96	65.97	140.04	152.72	1.87905
HLTF	0	1	1	10.6	12.95	20.5	26.31	1.87905
MSI2	0	1	0.995	10.23	11.09	19.54	26.86	1.87905
PTAR1	0	1	1	6.61	7.03	15.26	13.55	1.87905
PYCR1	0	1	1	27.43	27.49	57.74	59.73	1.87905
ZNF192	0	1	1	6.04	6.33	13.56	12.62	1.87905
EPT1	0	1	1	8.93	8.73	19.39	18.16	1.89212
FAM133B	0	1	1	17.19	19.6	40.71	38.47	1.89212
METAP1D	0	1	0.999	5.74	5.77	12.73	12.18	1.89212
NAA16	0	1	1	7.25	6.94	17.08	14.05	1.89212
OTUD6B	0	1	1	10.13	9.14	20.55	20.77	1.89212
PFDN4	0	1	1	14.11	17.15	31.83	35.72	1.89212
SYPL1	0	1	1	43.54	45.66	89.7	101.32	1.89212
C11orf95	0	1	1	4.46	4.76	9.61	10.15	1.90528
FAIM	0	1	0.989	9.17	10.01	17.47	26.79	1.90528
FAM213A	0	1	1	15.87	20.35	37.99	39.69	1.90528
KIAA1586	0	1	1	7.99	7.61	16.78	16.94	1.90528
WRN	0	1	1	6.36	6.46	13.38	14.07	1.90528
ZRANB2	0	1	1	39.77	39.24	86.68	83.38	1.90528
DTD1	0	1	1	24.87	30.49	55.4	65.76	1.91853
MRPL1	0	1	1	35.3	35.52	72.36	83.4	1.91853
MST4	0	1	1	45.17	44.84	93.4	102.5	1.91853
SCOC	0	1	1	13.42	14.78	30.79	30.68	1.91853
CCDC76	0	1	1	6.58	7	15.84	13.83	1.93187
DSG2	0	1	0.999	6.41	6.47	12.01	15.9	1.93187
HMGCS1	0	1	1	19.68	20.59	40.6	47	1.93187
MBOAT2	0	1	1	6.4	5.66	12.2	14.11	1.93187
PPAT	0	1	1	15	15.11	33.92	31.6	1.93187
PRPF39	0	1	1	14.64	15.52	35.25	30.66	1.93187
RGS18	0	1	0.993	24.7	24.35	45.15	61.85	1.93187
RNF138	0	1	1	21.5	19.32	49.58	41.21	1.93187
C5orf30	0	1	1	4.93	5.4	11.19	11.58	1.94531
LAMB2	0	1	1	5.8	6.96	14.52	13.45	1.94531
PMAIP1	0	1	0.983	7.4	7.93	20.15	13.81	1.94531
STAR	0	1	0.986	12.76	12.59	23.05	32.5	1.94531
ALG11	0	1	1	5.2	3.89	9.81	10.42	1.95884
CENPJ	0	1	1	14.96	14.71	31.08	34.11	1.95884
FBXO41	0	1	1	11.36	10.48	27.43	20.85	1.95884
FOXN2	0	1	1	12.83	12.64	24.68	31.5	1.95884
LOXL1	0	1	1	10.02	10.63	20.92	25.04	1.95884
SLCO4A1	0	1	1	9.55	9.2	22.36	19.31	1.95884
C12orf76	0	1	0.969	4.64	6.06	9.71	14.23	1.97247
C4orf21	0	1	1	5.73	5.17	12.79	11.41	1.97247
DCUN1D4	0	1	1	6.55	6.89	15.82	14.18	1.97247
DNAH14	0	1	1	4.64	3.45	8.9	10.18	1.97247
LY6E	0	1	1	134.95	115.61	291.57	274.22	1.97247
TARBP1	0	1	1	17.36	20.24	43.66	40.11	1.97247
B7H6	0	1	1	4	3.83	10.01	7.5	1.98618
NAE1	0	1	1	42.16	43.55	95.2	99.46	1.98618
SASS6	0	1	1	8.78	8.73	20.15	19.14	1.98618
SC5DL	0	1	1	5.13	6.28	12	13.4	1.98618
SLC2A1	0	1	1	13.66	13.7	30.03	31.21	1.98618
ATHL1	0	1	1	9.59	12.19	24.57	24.67	2
FAN1	0	1	1	9.12	8.27	20.49	18.69	2
JAM3	0	1	1	6.14	6.77	13.76	15.31	2
PHC1	0	1	1	6.48	8.08	16	16.74	2
CCDC34	0	1	1	17.69	15.43	35.04	39.62	2.01391
GLS	0	1	1	32.09	32.34	71.72	75.77	2.01391
ISYNA1	0	1	1	26.15	26.07	59.22	59.49	2.02792
PTBP2	0	1	1	4.2	4.91	10.77	10.12	2.02792
PVRIG	0	1	1	16.79	17.06	40.3	37.91	2.02792
SNRNP48	0	1	1	9.31	8.78	22.97	18.55	2.02792
MCTP2	0	1	0.962	3.59	3.86	6.95	10.12	2.04202
LPHN1	0	1	1	4.17	4.4	10.24	9.62	2.05623
LRRC8B	0	1	1	4.31	4.5	8.87	11.52	2.05623
NGFRAP1	0	1	1	48.24	52.15	114.2	122.96	2.05623
NT5C3	0	1	1	17.58	16.59	41.16	38.82	2.05623
PAQR3	0	1	1	6.24	6.9	13.68	16.71	2.05623
THOC3	0	1	1	74.46	72.88	171.07	172.75	2.05623
TP53RK	0	1	0.984	28.89	31.16	57.76	81.43	2.05623
CASD1	0	1	1	7.54	7.99	17.82	18.34	2.07053
CCDC28B	0	1	1	7.31	9.31	17.26	22.56	2.07053
DSCC1	0	1	1	17.14	17.56	35.01	46.09	2.07053
FAM216A	0	1	1	13.37	14.56	30.61	35.46	2.07053
MTSS1L	0	1	1	11.15	10.81	25.47	25.72	2.07053
SACS	0	1	1	6.63	6.61	16.27	14.48	2.07053
C11orf1	0	1	1	7.79	9.26	19.45	21.55	2.08493
HOMER2	0	1	0.991	5.62	6.23	11.45	16.71	2.08493
TRNT1	0	1	1	18.53	18.35	39.35	47.79	2.08493
C1orf9	0	1	1	14.17	16.11	31.77	39.47	2.09943
FAM175A	0	1	1	6.41	7.31	14.11	18.5	2.09943
RAB38	0	1	1	7.69	7.32	16.36	19.67	2.09943
RFXAP	0	1	1	4.75	5.15	11.86	11.63	2.09943
RNF144A	0	1	1	11.51	14.16	28.25	32.25	2.09943
SLC25A36	0	1	1	13.41	14.82	34.14	32.5	2.09943
VPS13A	0	1	1	6.35	6.09	13.98	15.95	2.09943
B4GALT6	0	1	1	5.84	6.44	14.7	14.46	2.11404
MOB1B	0	1	1	7.89	7.32	17.83	16.37	2.11404
MTSS1	0	1	0.999	7.61	8.33	16.05	21.68	2.11404
S1PR4	0	1	1	3.19	4.38	8.14	10.11	2.11404
CA8	0	1	1	5.22	6.04	13.67	13.54	2.12874
LTB4R2	0	1	1	4.43	4.45	11.6	9.99	2.12874
NRGN	0	1	1	22.31	23.34	59.13	52.75	2.12874
PRKCQ	0	1	0.997	8.1	8.24	16.42	23.09	2.14355
SLC38A5	0	1	1	37.35	34.95	93.14	83.63	2.14355
PABPC1L	0	1	1	7.98	9.54	22.53	20.52	2.15846
ALDH7A1	0	1	1	4.19	3.9	10.87	8.97	2.17347
FAM212A	0	1	1	19.98	24.15	46.8	63.19	2.17347
FAM72A	0	1	1	14.1	15.58	33.4	40.13	2.17347
LEPREL4	0	1	1	5.98	6.62	15.57	15.48	2.17347
PUS7	0	1	1	12.75	12.08	32.05	29.53	2.18859
CENPK	0	1	1	16.82	16.37	41.38	41.84	2.20381
BCL7A	0	1	1	6.27	7.03	15.46	17.84	2.21914
CCDC138	0	1	1	5.94	5.25	14.36	13.93	2.21914
EFCAB2	0	1	1	6	5.4	14.75	14.84	2.21914
EXOC3L2	0	1	1	5.71	6.61	14.65	16.47	2.21914
FECH	0	1	1	8.18	8.84	20.2	22.36	2.21914
GLMN	0	1	1	11.42	13.13	30.44	31.5	2.21914
ICAM2	0	1	1	15.02	15.3	35	42.37	2.21914
RAVER2	0	1	1	6.36	6.31	16.41	15.21	2.21914
EGFL7	0	1	1	62.94	69.65	171.2	163.55	2.23457
HSPA4L	0	1	1	5.43	6.08	12.41	16.67	2.23457
PMS1	0	1	1	7.85	9.74	22.07	22.32	2.23457
PODXL2	0	1	1	6.08	5.61	14.32	15.41	2.23457
SLC29A2	0	1	1	13.04	16.1	38.55	35.05	2.23457
TOMM5	0	1	1	120.02	123.73	309.28	319.24	2.23457
LOC100127983	0	1	0.999	5.03	4.56	10.26	14.66	2.25012
SLC38A1	0	1	1	21.91	21.86	51.12	58.57	2.25012
MPP6	0	1	1	4.96	4.37	12.32	11.72	2.26577
PPFIBP1	0	1	1	4.66	4.47	10.4	12.66	2.26577
SLC37A1	0	1	0.981	11.68	13.23	25.46	38.01	2.26577
PM20D2	0	1	1	15.33	15.4	37.86	40.83	2.28153
ZC3HAV1L	0	1	1	6.6	7.92	18.72	19.16	2.28153
ADAT2	0	1	1	2.98	4.14	10.11	8.33	2.2974
GNAI1	0	1	1	6	5.94	15.26	15.82	2.2974
GAL	0	1	1	71.27	66.69	187.28	182.91	2.31338
NLRC3	0	1	1	7.62	7.1	20.07	18.3	2.31338
GCSH	0	1	1	23.82	23.14	63.22	62.59	2.34567
SHANK3	0	1	1	5.3	5.26	14.91	12.88	2.34567
GPT2	0	1	1	5.4	5.7	14.52	15.13	2.36199
ITGA6	0	1	1	3.67	3.69	9.05	10.52	2.36199
PTK7	0	1	1	5.76	7.81	16.31	19.46	2.36199
MEX3B	0	1	0.982	4.53	5.58	10.64	16.4	2.37841
TMEM65	0	1	1	3.76	3.9	9.73	10.79	2.37841
LYRM5	0	1	1	9.85	9.95	27.25	27.41	2.39496
BCAT1	0	1	1	12.94	11.5	32.67	33.91	2.41162
CDK6	0	1	1	13.13	13.02	34.55	36.11	2.41162
PSAT1	0	1	1	38.41	35.06	90.59	110.15	2.41162
TAF1D	0	1	1	34.49	39.74	108.57	96.21	2.41162
ZNF121	0	1	1	5	5.07	16.16	11.55	2.41162
APBA2	0	1	1	5.34	6.91	15.6	18.07	2.42839
EBPL	0	1	1	28.2	28.1	77.56	79.79	2.42839
PAWR	0	1	1	4.94	4.02	11.65	13.05	2.42839
TPM2	0	1	1	32.11	30.7	102.47	75.28	2.42839
GPR125	0	1	1	8.12	8.21	21.68	23.29	2.44528
PDGFC	0	1	1	5.41	6.06	13.91	17.81	2.44528
RAB15	0	1	1	3.86	4.66	10.27	13.2	2.44528
BCL2	0	1	1	5.9	5.59	14.5	16.99	2.46229
CMBL	0	1	1	4.05	4.23	11.97	11.03	2.46229
CNRIP1	0	1	0.998	3.65	4.22	8.88	13.36	2.47942
B3GALNT1	0	1	1	3.37	3.21	8.8	10.07	2.49666
CRISPLD1	0	1	1	3.53	4.79	11.2	12.17	2.49666
ITM2A	0	1	0.998	23.36	27.05	58.52	84	2.49666
RASGRP3	0	1	1	13.87	12.96	33.67	41.97	2.51403
TIGD1	0	1	1	6.24	6.94	20.6	16.99	2.51403
WASF1	0	1	1	6.58	6.2	20.18	16.19	2.51403
ARHGAP11B	0	1	1	9.01	10.43	27.07	29.5	2.53151
FAM69B	0	1	1	18.96	21.3	59.97	56.03	2.53151
NT5M	0	1	0.994	3.25	4.62	8.97	13.73	2.53151
ZBTB16	0	1	0.978	13.38	13.06	28.95	45.74	2.54912
KANK1	0	1	1	3.88	3.71	10.41	11.36	2.56685
PHKA1	0	1	1	3.07	3.7	9.35	10.06	2.56685
ARHGAP22	0	1	1	7.48	8.25	22.35	25.24	2.60268
GP9	0	1	1	12.19	11.3	32.43	38.5	2.60268
TAL1	0	1	1	13.76	14.14	38.66	44.37	2.63902
ABCA2	0	1	1	4.54	4.8	15.56	12.78	2.69447
EPCAM	0	1	1	2.91	4.03	9.13	12.25	2.69447
CHML	0	1	1	4.8	4.11	12.93	14.27	2.71321
DPPA4	0	1	1	6.09	7.52	20.2	21.53	2.71321
SCARF1	0	1	1	6.74	6.44	19.71	20.36	2.73208
HMGN5	0	1	1	7.02	8.52	22.21	26.37	2.75108
CDH26	0	1	1	3.23	3.47	11.43	10.93	2.77022
CTSG	0	1	1	5.61	5.38	15.4	19.69	2.77022
FBXO17	0	1	1	4.2	4.3	15.63	11.42	2.78949
RRAS2	0	1	1	4.39	3.87	12.52	13.69	2.78949
SIRPB1	0	1	1	19.44	15.75	61.1	52.69	2.78949
MFGE8	0	1	1	4.73	6.53	16.46	19.43	2.80889
RPP40	0	1	1	8	7.75	26.3	24.5	2.80889
C1orf228	0	1	1	7.37	8.78	25.4	26.84	2.82843
SETD9	0	1	1	3.45	3.03	10.96	9.8	2.82843
FAM92A1	0	1	1	5.71	7.26	21.9	20.93	2.86791
GNG11	0	1	1	9.75	11.04	31.46	37.39	2.86791
GFI1B	0	1	0.971	8.78	12.58	25.78	43.29	2.88786
PLOD2	0	1	0.995	2.84	3.21	7.63	12.09	2.90795
MAMDC4	0	1	1	4.14	4.08	14.27	13.4	2.96905
GOLGA8B	0	1	1	12.2	13.17	43.21	42.75	3.01049
KCNK17	0	1	0.998	5.54	5.84	15.15	23.85	3.01049
MLLT11	0	1	1	3.16	2.5	8.47	11.05	3.03143
PTPLA	0	1	1	8.25	8.07	27.52	29.61	3.05252
F2R	0	1	1	13.34	16.55	43.42	60.24	3.07375
CYTL1	0	1	1	29.55	44.56	124.73	138.96	3.09513
DNLZ	0	1	1	16.19	14.72	55.53	56.07	3.09513
E2F5	0	1	1	4.29	4.56	15.7	15.32	3.09513
SV2A	0	1	1	2.82	3.25	8.66	12.54	3.09513
FBLN1	0	1	1	3.87	3.53	12.27	14.04	3.11666
GOLGA8A	0	1	1	19.5	25.59	81.36	76.68	3.11666
TERT	0	1	1	3.74	3.46	14.61	10.72	3.11666
HMGA2	0	1	1	18.76	17.71	66.59	62.43	3.13834
ALPK3	0	1	1	2.9	3.05	10.16	10.87	3.16017
TIE1	0	1	1	9.71	9.6	31.14	37.61	3.16017
NME1-NME2	0	1	1	62.09	44.17	181.99	205.73	3.18215
NYNRIN	0	1	1	2.69	2.8	8.44	11.2	3.18215
BZRAP1	0	1	1	31.13	36.63	132.22	111.51	3.20428
RTKN	0	1	1	3.75	4.29	15.4	14.01	3.27161
CD69	0	1	1	5.97	7.63	26.72	24.37	3.29436
CTDSPL	0	1	1	3.37	3.86	11.97	14.83	3.29436
BAHCC1	0	1	1	3.48	3.92	13.63	14.17	3.34035
SERPINE2	0	1	1	3.26	2.84	10.6	12.52	3.34035
SYNGAP1	0	1	1	7.33	7.65	27.28	28.91	3.34035
CTSW	0	1	1	4.28	3.72	12.92	17.88	3.36359
KLHL23	0	1	1	3.87	5.79	17.36	19.6	3.38698
MDK	0	1	1	5.62	6.53	20.76	28.68	3.38698
ALOX12	0	1	1	31.11	28.76	129.92	101.7	3.41054
PTGIR	0	1	1	2.47	2.43	10.81	8.32	3.41054
SEC31B	0	1	1	4.79	6.45	22.5	20.6	3.41054
MEIS1	0	1	1	4.34	5.24	14.56	22.41	3.43426
GP1BB	0	1	1	5.41	8.09	21.71	32.04	3.45815
SMPDL3B	0	1	1	4.81	5.06	18.91	20.19	3.45815
ZNF711	0	1	1	3.43	4.14	13.69	16.14	3.4822
DNMT3B	0	1	1	14.18	14.27	49.92	62.44	3.50642
EPDR1	0	1	1	4.34	6.05	16.88	24.27	3.50642
SOX4	0	1	1	5.11	4.88	16.62	22.68	3.50642
PPT2	0	1	1	4.65	4.54	18.08	18.69	3.53081
GABBR1	0	1	1	2.61	2.65	10.38	10.71	3.55537
CD79B	0	1	1	4.86	4.29	18.01	20.61	3.5801
RAB27B	0	1	0.999	4.62	4.04	13.69	21.64	3.63008
BAMBI	0	1	1	7.65	7.49	27.16	36.43	3.68075
PRKACB	0	1	1	5.03	4.18	16.93	21.1	3.68075
PRKAR2B	0	1	1	3.68	3.78	12.92	18.02	3.68075
BMP2	0	1	1	2.74	2.47	8.81	13.19	3.73213
GP1BA	0	1	1	2.77	2.26	9.33	12.57	3.83706
UCHL1	0	1	1	31.93	24.81	154.34	96.62	3.83706
EMID1	0	1	1	4.23	6.3	18.95	28.33	3.94493
RHAG	0	1	0.999	3.34	4.48	13.41	22.4	4.02782
CPXM1	0	1	1	13.06	13.29	57.51	63.34	4.05584
GOLGA6L10	0	1	1	1.68	2.77	10.19	10.5	4.11246
DOK4	0	1	1	3.11	3.26	13.43	16.94	4.19887
GMPR	0	1	1	10.06	10.79	40.65	59.9	4.22807
PLS3	0	1	1	2.38	2.95	10.8	15.89	4.40762
MEST	0	1	1	40.44	42.77	186.64	235.66	4.53154
MPL	0	1	1	1.61	2.13	8.11	11.17	4.56305
MDFI	0	1	1	1.55	1.79	10.25	7.51	4.59479
FAM171A1	0	1	1	3.37	3.73	15.25	22.88	4.75683
KIT	0	1	1	4.19	6.21	27.65	29.38	4.85678
ESAM	0	1	1	4.38	3.42	17.38	26.4	4.92458
CD7	0	1	1	3.9	5.14	25.53	29.2	5.24157
CMTM5	0	1	0.997	2.6	2.8	11.29	21.79	5.35171
GALNT14	0	1	1	2.19	2.92	14.36	18.26	5.77572
ST8SIA6	0	1	0.987	2.71	1.79	9.59	20.65	5.85634
CD34	0	1	1	10.98	13.03	69.92	100.8	6.27667
GJA4	0	1	0.987	1.73	1.63	7.57	16.69	6.32033
AEBP1	0	1	1	4.46	4.68	28.93	36.98	6.40856
DLK1	0	1	1	40.07	43.94	262.12	368.39	6.58873
MT1E	0	1	1	2.45	2	16.42	19.2	6.6807
TMEM98	0	1	1	2.2	3.56	16.07	28.25	6.72717
C2orf88	0	1	1	1.4	2.09	9.53	16.95	6.77396
PRTFDC1	0	1	1	1.57	1.64	11.81	13.19	6.77396
DEPTOR	0	1	1	1.61	1.63	9.78	15.59	6.9163
NLRP2	0	1	1	2.94	2.87	23.53	21.48	6.9163
ATP8A1	0	1	1	1.32	1.34	9.19	11.9	7.06162
SPINK2	0	1	1	1.56	1.25	15.69	9.26	7.31065
ACTL8	0	1	1	1.22	1.06	7.96	11.64	7.46426
C19orf77	0	1	1	3.95	5.99	40.56	47.04	7.6211
C1QTNF4	0	1	1	1.5	1.07	15.36	8.71	8
FKBP10	0	1	1	4.13	3.87	32.75	40.34	8.05564
CNN3	0	1	1	1.39	1.37	11.03	15.41	8.33973
MMRN1	0	1	1	1.63	1.44	11.42	17.95	8.51496
FSTL1	0	1	1	1.08	1.15	9.76	12.16	8.69388
TUSC1	0	1	1	1.2	1.2	13.16	10.94	8.75435
CDKN2A	0	1	1	0.85	1.49	8.77	15.24	8.87656
IFITM1	0	1	1	4.52	5.2	35.32	65.78	8.9383
PALM	0	1	1	1.53	1.96	16.86	19.26	9.25351
GAD1	0	1	1	2.22	3.24	21.84	35.49	9.71356
NOMO3	0	1	1	5.5	5.2	61.13	62.96	10.2674
ANGPT1	0	1	1	2.08	1.81	17.91	28.37	10.5561
OLFM4	0	1	1	3.69	3.04	33.03	49.33	10.8528
BACE2	0	1	0.998	0.83	0.92	6.75	14.95	11.1579
MYCN	0	1	1	1.34	2.45	24.4	32.17	13.1775
NPR3	0	1	1	0.74	0.9	10.11	14.53	13.1775
PPBP	0	1	0.988	0.64	1.01	18.94	6.84	13.1775
SELP	0	1	1	1.15	1.43	14.09	24.76	13.2691
RPL17-C18ORF32	0	1	1	0	1.28	8.41	15.35	16
CHCHD2	0	1	1	3.66	3.83	75.64	68.27	16.4498
COL2A1	0	1	1	0.12	0.15	14.45	23.61	122.786
KDELC1	0	1	0.976	10.33	10.5	17.01	18.21	1.48452
SLC25A30	0	1	0.983	6.26	6.91	11.26	10.83	1.48452
CCNE2	0	1	0.987	8.82	8.47	14.63	14.43	1.48452
GRB10	0	1	0.993	35.47	37.02	54.29	65.56	1.48452
INPP5E	0	1	0.994	7.53	7.69	13.58	12.01	1.48452
GSTM2	0	1	0.996	11.79	16.6	23.49	24.8	1.48452
CISD1	0	1	0.997	11.72	11.36	19.66	19.35	1.48452
ASPM	0	1	0.999	23.8	20.17	29.76	33.84	1.48452
RANBP1	0	1	1	376.3	353.92	634.71	613.34	1.48452
NOP56	0	1	1	214.76	224.61	395.29	346.64	1.48452
PAICS	0	1	1	139.1	131.54	224.24	229.23	1.48452
NOLC1	0	1	1	98.8	95.05	171.23	153.22	1.48452
TOMM20	0	1	1	79.7	79.38	131.39	135.18	1.48452
PNISR	0	1	1	56.04	67.65	111.16	97.26	1.48452
IER3IP1	0	1	1	47.47	49.42	78.14	86.51	1.48452
WDR43	0	1	1	47.16	45.39	80.58	74.79	1.48452
SORD	0	1	1	44.68	44.09	72.73	76.63	1.48452
FAM98A	0	1	1	38.01	35.74	61.89	61.88	1.48452
PDIA5	0	1	1	35.31	35.09	56.12	62.99	1.48452
SMCHD1	0	1	1	26.95	25.74	43.49	44.36	1.48452
VKORC1L1	0	1	1	23.49	21.79	37.17	39.99	1.48452
C16orf88	0	1	1	21.11	20.03	32.74	36.84	1.48452
ISCA1	0	1	1	19.05	21.03	33.2	34.6	1.48452
NOM1	0	1	1	16.05	14.77	27.41	24	1.48452
BCKDHB	0	1	1	13.26	11.7	18.56	21.81	1.48452
GSTM3	0	1	1	9.57	10.94	17.25	17.15	1.48452
CD2AP	0	1	1	10.99	9.54	16.49	17.68	1.48452
SLC22A15	0	1	1	7.75	9.87	15.49	14.08	1.48452
TMEM161B	0	1	1	8.12	7.89	14.4	12.57	1.48452
TMEM44	0	1	0.994	5.06	7.1	10.55	9.69	1.47427
NHEJ1	0	1	0.996	14.39	15.05	22.22	27.08	1.47427
TSEN2	0	1	0.997	11.85	12.23	22.28	17.66	1.47427
SLC25A29	0	1	0.998	15.64	17.98	25.77	30.45	1.47427
IGFBP2	0	1	1	187.09	179.5	315.24	304.17	1.47427
BOLA3	0	1	1	63.8	64.73	113.72	108.59	1.47427
MKI67IP	0	1	1	58.91	60.37	97.61	102.1	1.47427
PSIP1	0	1	1	56.53	50.75	90.66	91.12	1.47427
EXOSC8	0	1	1	49.93	54.53	86.14	89.38	1.47427
TMEM126B	0	1	1	47.42	52	81.41	88.51	1.47427
NAA50	0	1	1	46.06	42.39	77.23	69.21	1.47427
TRIP13	0	1	1	37.34	35.92	64.19	59.66	1.47427
DNMT3A	0	1	1	38.51	36.13	61.27	60.51	1.47427
MYO18A	0	1	1	35.13	33.51	62.21	51.84	1.47427
PRPF4B	0	1	1	33.69	30.44	54.44	51.48	1.47427
DCK	0	1	1	31.94	30.8	50.03	54.87	1.47427
KDELC2	0	1	1	25.63	23.87	42.79	39.37	1.47427
SLC39A8	0	1	1	15.87	15.12	24.35	27.64	1.47427
CASP8AP2	0	1	1	10.84	10.65	18.48	16.98	1.47427
GEN1	0	1	1	10.15	10.73	18.18	16.4	1.47427
ZBTB44	0	1	1	9.51	10.07	16.01	16.32	1.47427
ZNF280D	0	1	1	8.35	9.33	16.05	14.24	1.47427
CHD9	0	1	1	8.95	8	13.56	14.43	1.47427
TUBE1	0	1	1	6.68	7.45	10.97	12.71	1.47427
FAM160B1	0	1	1	7.08	6.98	11.91	11.54	1.47427
PADI4	0	1	0.994	78.84	62.53	108.98	125.1	1.46409
SEC61G	0	1	0.995	145.05	137.58	220.26	266.97	1.46409
CSDA	0	1	0.998	130.56	129.11	237.78	194.62	1.46409
PDSS1	0	1	0.998	27.77	26.9	50.44	40.75	1.46409
ELMOD2	0	1	0.999	7.3	7.69	11.29	13.4	1.46409
MATK	0	1	1	73.79	68.36	121.53	109.65	1.46409
NIPSNAP3A	0	1	1	42.55	43.68	66.49	77.29	1.46409
FNBP4	0	1	1	31.96	35.14	58.37	52.58	1.46409
C15orf44	0	1	1	31.13	34.24	53.04	55.22	1.46409
WDR4	0	1	1	29.6	25.38	47.54	40.83	1.46409
WEE1	0	1	1	24.13	25.34	38.06	43.84	1.46409
SPTSSA	0	1	1	20.8	20.09	32.76	35.12	1.46409
DDX52	0	1	1	20.13	19.2	33.63	31.5	1.46409
AK3	0	1	1	17.68	18.75	29.84	30.53	1.46409
ZCCHC10	0	1	1	16.8	16.74	26.5	29.3	1.46409
SLC25A15	0	1	1	14.4	14.17	23.66	23.6	1.46409
KDM6A	0	1	1	11.11	11.13	18.24	18.43	1.46409
SERTAD2	0	1	1	10.59	10.14	17.54	16.55	1.46409
C1orf52	0	1	1	9.24	8.99	15.28	14.92	1.46409
CDK17	0	1	1	6.4	6.54	10.18	11.08	1.46409
MMS22L	0	1	1	6.02	6.06	10.17	9.72	1.46409
STX17	0	1	1	5.77	6.22	9.65	10.02	1.46409
POLG2	0	1	0.999	13.04	16.91	26.48	23.35	1.45397
TCFL5	0	1	0.999	5.65	5.9	10.52	8.56	1.45397
SRSF1	0	1	1	130.22	124.25	208.77	206.61	1.45397
NOP16	0	1	1	95.45	92.11	164.13	150.64	1.45397
UBE2N	0	1	1	78.63	76.19	126.57	128.98	1.45397
LMAN1	0	1	1	43.25	43.13	65.34	75.84	1.45397
MSH2	0	1	1	40.01	37.61	62.8	64.29	1.45397
ZNF692	0	1	1	38.13	39.66	66.98	59	1.45397
SEPT11	0	1	1	36.26	35.83	55.86	62.23	1.45397
TOMM34	0	1	1	35.47	35.94	61.75	56.18	1.45397
PLAGL1	0	1	1	28.32	32.74	50.88	47.85	1.45397
WDR3	0	1	1	30.9	29.04	49.14	49.42	1.45397
NT5C3L	0	1	1	24.28	23.74	42.44	37.64	1.45397
HEATR1	0	1	1	24.66	23.51	40.39	38.06	1.45397
POLR1B	0	1	1	19.12	19.58	32.9	30.24	1.45397
BOD1	0	1	1	15.18	16.51	26.52	25.73	1.45397
ZFC3H1	0	1	1	15.81	15.8	25.68	25.88	1.45397
PRKD3	0	1	1	14.1	13.67	24.91	20.58	1.45397
CCNT2	0	1	1	10.33	11.03	18.07	16.7	1.45397
PREPL	0	1	1	8.96	10.06	15.59	15.24	1.45397
NEIL3	0	1	1	9.47	9.35	14.5	16.51	1.45397
BIVM	0	1	1	8.54	10.77	15.27	15.07	1.45397
IMMP2L	0	1	1	8.41	9.02	13.43	15.08	1.45397
QSER1	0	1	1	8.33	7.73	13.43	12.82	1.45397
PURB	0	1	1	8.12	7.96	13.79	12.43	1.45397
KAT6B	0	1	1	8	7.83	12.39	13.09	1.45397
LRRC37A3	0	1	1	7.2	6.23	11.37	10.59	1.45397
CEP44	0	1	1	5.99	6.44	9.66	10.68	1.45397
NPHP4	0	1	1	6.15	6.24	10.73	9.51	1.45397
C6orf228	0	1	1	6.52	5.71	10.16	9.9	1.45397
SLC25A17	0	1	0.972	16.81	19.29	26.52	32.51	1.44393
CHST10	0	1	0.987	13.46	13.26	24.44	19.31	1.44393
RGCC	0	1	0.989	10.16	13.18	18.03	20.82	1.44393
ZBED6	0	1	0.991	7.51	5.4	10	11.03	1.44393
WRB	0	1	0.998	15.05	16.24	23.47	27.99	1.44393
SYNCRIP	0	1	1	133.27	124.2	206.67	184.99	1.44393
FKBP3	0	1	1	95.38	87.01	149.55	152.43	1.44393
EMILIN1	0	1	1	76.6	65.43	110.8	120.74	1.44393
PCNP	0	1	1	62.43	61.24	98.59	104.38	1.44393
CUL4A	0	1	1	44	45.36	75.07	70.35	1.44393
NBEAL2	0	1	1	38.64	37.04	58.51	63.92	1.44393
UFM1	0	1	1	33.3	34.4	54.49	56.08	1.44393
HMGCR	0	1	1	32.39	33.86	51.6	55.73	1.44393
RRN3	0	1	1	32.4	30.33	53	49.33	1.44393
RAD51C	0	1	1	24.12	29.35	46.17	47.25	1.44393
PTCD3	0	1	1	24.64	23.6	40.23	38.07	1.44393
ZNF326	0	1	1	22.77	21.25	37.29	36.36	1.44393
ZNF195	0	1	1	12.95	13.21	22.64	19.51	1.44393
DCLRE1A	0	1	1	10.85	11.19	17.21	18.5	1.44393
MBTD1	0	1	1	10.06	10.56	15.94	17.5	1.44393
RAD54L2	0	1	1	7.93	6.52	11.61	11.91	1.44393
TRIB3	0	1	1	6.46	7.33	10.72	11.91	1.44393
ATAT1	0	1	1	6.68	7.02	11.94	10.13	1.44393
TTC21B	0	1	1	6.47	6.93	11.49	10.26	1.44393
NEDD4	0	1	1	5.76	5.86	8.7	10.21	1.44393
HOXB6	0	1	0.967	5.39	7.51	9.91	11.19	1.43396
ZNRF1	0	1	0.988	8.37	10.35	13.95	16.21	1.43396
MED21	0	1	0.993	16.31	15.83	23.61	28.65	1.43396
PTPLB	0	1	0.994	14.95	10.4	21.18	20.59	1.43396
RPAP2	0	1	0.995	9.86	9.12	15.68	15.14	1.43396
CBX3	0	1	1	193.01	188.27	306.66	314.85	1.43396
LRPPRC	0	1	1	84.39	81.7	136.11	131.4	1.43396
XPOT	0	1	1	83.74	80.86	131.16	135.44	1.43396
CHEK1	0	1	1	29.2	28.29	46.62	44.84	1.43396
TTK	0	1	1	26.8	25.19	39.58	44.76	1.43396
SENP6	0	1	1	20.83	21.13	34.54	33.26	1.43396
DNAJB14	0	1	1	12.6	13.18	21.55	20.44	1.43396
RAD1	0	1	1	13.03	12.57	21.14	20.17	1.43396
ROCK2	0	1	1	12.78	11.49	18.38	20.78	1.43396
TRIM33	0	1	1	12.15	10.94	18.5	18.68	1.43396
LYRM7	0	1	1	10.78	11.52	17.61	18.28	1.43396
BRWD1	0	1	1	9.69	9.23	15.08	14.2	1.43396
TRIM52	0	1	1	6.65	7.89	12.56	11.16	1.43396
FRA10AC1	0	1	1	6.77	7.75	11.2	12.38	1.43396
MLL	0	1	1	7.19	7.27	11.33	11.89	1.43396
NAA30	0	1	1	7.34	5.85	10.36	10.99	1.43396
TJP2	0	1	0.967	9.18	8.82	12.86	16	1.42405
ECT2	0	1	0.998	22.64	18.24	30.85	34.69	1.42405
RCL1	0	1	0.998	14.61	16.52	25.72	24.53	1.42405
HMGB1	0	1	1	426.93	395.09	634.78	682.53	1.42405
HSPE1	0	1	1	310.84	286.1	493.02	490.06	1.42405
ODC1	0	1	1	180.3	182.25	297.51	288.01	1.42405
DUT	0	1	1	135.13	135.83	205.98	232.43	1.42405
SNRPD1	0	1	1	107.47	111.88	170	185.58	1.42405
IARS	0	1	1	91.78	89.54	145.61	145.46	1.42405
ANP32E	0	1	1	85.24	72.87	120.17	132.6	1.42405
SPCS3	0	1	1	77.52	75.79	121.55	123.51	1.42405
DYNLL2	0	1	1	66.89	63.85	101.09	110.95	1.42405
FAM46A	0	1	1	59.78	63.95	98.13	100.28	1.42405
USP1	0	1	1	52.29	47.86	85.78	77.6	1.42405
TDG	0	1	1	45.92	40.24	68.68	69.4	1.42405
DENR	0	1	1	40.19	41.93	64.15	68.39	1.42405
TIMM21	0	1	1	36.84	33.92	59.92	55.4	1.42405
MCCC2	0	1	1	34.81	35.49	58.97	53.75	1.42405
TCEAL4	0	1	1	31.07	32.2	52.93	50.12	1.42405
PNO1	0	1	1	30.35	29.77	50.16	47.29	1.42405
TEX10	0	1	1	30.39	28.66	49.82	45.4	1.42405
THOC2	0	1	1	27.32	25.69	41.28	43.49	1.42405
RBM26	0	1	1	27.13	25.52	41.91	42.48	1.42405
DPH1	0	1	1	21.17	21.54	35.31	33.5	1.42405
TMX3	0	1	1	20.04	22.17	34.51	33.41	1.42405
GTPBP3	0	1	1	19.5	18.99	33.01	28.95	1.42405
STEAP3	0	1	1	19.92	18.81	33.44	28.22	1.42405
DDX10	0	1	1	19.97	17.95	29.82	31.1	1.42405
NT5DC1	0	1	1	16.22	16.88	26.09	27.22	1.42405
ZZZ3	0	1	1	17.01	15.62	26.38	26.05	1.42405
RPRD1A	0	1	1	15.02	14.21	23.3	23.58	1.42405
ORC2	0	1	1	14.31	14.76	23.21	23.62	1.42405
FIGNL1	0	1	1	13.55	13.74	23.07	20.95	1.42405
SLC39A10	0	1	1	13.07	13.66	21	21.94	1.42405
MPRIP	0	1	1	12.62	12.24	20.52	19.24	1.42405
SLC9B2	0	1	1	10.35	11.22	18.32	16.4	1.42405
LATS1	0	1	1	8.49	7.83	12.81	13.38	1.42405
DYNC1LI2	0	1	0.976	22.58	24.73	41.93	33.74	1.41421
ERCC8	0	1	0.983	6.01	7.73	10.27	11.8	1.41421
RAB33A	0	1	0.995	12.29	12.05	17.96	21.64	1.41421
VAMP5	0	1	0.998	17.31	16.26	30.36	25.19	1.41421
PEBP1	0	1	1	231.11	221.59	387.84	342.18	1.41421
HNRNPR	0	1	1	181.34	165.68	281.35	272.5	1.41421
RSL24D1	0	1	1	104.32	102.6	162.1	172.46	1.41421
PTPLAD1	0	1	1	63.74	59.44	98.29	98.15	1.41421
BUB1B	0	1	1	55.94	47.74	78.96	86.03	1.41421
ZMYND19	0	1	1	47.34	49.04	84.88	71.24	1.41421
CPSF6	0	1	1	39.37	38.04	64.38	58.72	1.41421
ORC6	0	1	1	35.9	38.32	59.83	59.52	1.41421
GTF2A2	0	1	1	33.47	37.92	56.27	59.14	1.41421
CHEK2	0	1	1	36.26	34.86	53.26	60.82	1.41421
RRP1B	0	1	1	35.06	34.78	55.31	55.51	1.41421
URI1	0	1	1	33.88	36.73	54.66	54.52	1.41421
CARD8	0	1	1	34.82	35.35	51.81	57.1	1.41421
ESYT2	0	1	1	33.14	35.04	52.31	56.24	1.41421
MPHOSPH10	0	1	1	33.3	33.44	55.13	52.06	1.41421
COPS2	0	1	1	27.81	28.41	45.19	44.5	1.41421
MTF2	0	1	1	28.01	26.15	42.42	43.64	1.41421
CCDC59	0	1	1	25	25.64	42.24	39.77	1.41421
ARMC10	0	1	1	23.26	26.14	39.21	39.76	1.41421
ATAD1	0	1	1	20.85	21.09	33.39	33.41	1.41421
TNK2	0	1	1	20.67	21.03	34.83	31.43	1.41421
PCGF3	0	1	1	19.39	19.94	31.9	30.65	1.41421
UHMK1	0	1	1	15.82	13.85	23.36	23.72	1.41421
PI4K2B	0	1	1	14.66	13.27	22.63	21.87	1.41421
CEP152	0	1	1	12.31	11.75	18.57	19.65	1.41421
UTP20	0	1	1	11.86	10.32	17.63	17.54	1.41421
ZNF518A	0	1	1	10.87	10.85	17.53	16.84	1.41421
HNRNPA1L2	0	1	1	9.76	11.49	17.29	16.5	1.41421
FLVCR1	0	1	1	7.99	7.76	12.97	12.02	1.41421
OIP5	0	1	0.979	24.7	27.66	41.89	42.63	1.40444
HSD17B8	0	1	0.982	6.78	8.69	11.87	13.15	1.40444
HPDL	0	1	0.989	20.24	18.2	33.97	27.5	1.40444
EFCAB4B	0	1	0.99	8.72	6.93	11.53	13.28	1.40444
NR2C2	0	1	0.996	16.67	16.25	28.55	23.39	1.40444
PPA1	0	1	1	172.12	179.12	288.05	278.88	1.40444
MGST1	0	1	1	165.68	169.79	283.38	260.33	1.40444
NPM3	0	1	1	134.53	124.99	205.74	215.39	1.40444
DARS	0	1	1	63.7	63.64	103.4	100.05	1.40444
WDR74	0	1	1	43.3	45.93	72.71	70.3	1.40444
DEPDC1B	0	1	1	40.15	36.96	57.86	65.01	1.40444
SEH1L	0	1	1	40.53	40.15	59.58	57.48	1.40444
STX16	0	1	1	34.15	36.09	55.3	54.45	1.40444
LRR1	0	1	1	36.67	33.5	50.33	54.72	1.40444
MRS2	0	1	1	25.09	25.04	40.87	38.6	1.40444
CYP51A1	0	1	1	19.42	23.12	33.24	34.39	1.40444
MOB4	0	1	1	19.4	19	30.03	30.75	1.40444
PEX5	0	1	1	16.17	16.26	26.61	24.51	1.40444
NEDD1	0	1	1	16.15	15.55	25.31	25	1.40444
MDM1	0	1	1	14.51	14.27	23.77	22.42	1.40444
FAM208B	0	1	1	15.07	13.81	22.7	22.78	1.40444
PCMTD2	0	1	1	11.03	12.75	18.92	18.89	1.40444
TRAF3	0	1	1	12.19	9.95	16.67	18.1	1.40444
PRKCI	0	1	1	11.18	10.12	16.28	17.47	1.40444
MSH3	0	1	1	9.56	10.07	14.98	16.15	1.40444
LTN1	0	1	1	10.07	9.18	14.38	15.87	1.40444
RAPGEF6	0	1	1	8.45	7.18	12.38	12.47	1.40444
ANKRD32	0	1	1	7.55	7.71	11.49	12.72	1.40444
TSPYL4	0	1	1	6.55	7.79	11.89	10.78	1.40444
ZNF445	0	1	1	6.66	6.94	11.24	10.29	1.40444
ZFP62	0	1	1	6.17	5.99	9.14	10.12	1.40444
ERI2	0	1	0.961	14.17	11.47	17.23	20.84	1.39474
HNRNPH1	0	1	0.978	367.03	386.01	654.88	538.41	1.39474
LYSMD3	0	1	0.995	10.38	9.8	14.48	17.15	1.39474
OSBPL7	0	1	0.996	7.64	9.95	14.47	13.15	1.39474
TIMM8A	0	1	0.999	28.84	30.96	46.54	48.93	1.39474
NDUFA12	0	1	1	134.22	127.01	217.87	206.63	1.39474
NCBP2	0	1	1	74.7	74.28	118.59	117.33	1.39474
SRPK1	0	1	1	71.53	64.72	108.66	105.06	1.39474
RWDD1	0	1	1	56.53	59.68	88.11	98.43	1.39474
PFAS	0	1	1	49.14	44.57	76.88	70.68	1.39474
PCID2	0	1	1	45.39	45.88	76.53	69.48	1.39474
ARPP19	0	1	1	42.8	41.64	67.38	64.91	1.39474
TOMM70A	0	1	1	38.07	36.76	57.17	60.48	1.39474
NUS1	0	1	1	36.55	34.51	57.96	53.44	1.39474
ACOT7	0	1	1	36.18	30.03	50.85	53.47	1.39474
KPNA3	0	1	1	26.18	25.87	42.5	39.29	1.39474
C10orf2	0	1	1	26.43	25.3	35.98	31.86	1.39474
GMFB	0	1	1	23.13	21.9	37.39	33.58	1.39474
ZNF512	0	1	1	21.12	22.76	33.39	35.89	1.39474
GABPB1	0	1	1	21.51	20.29	30.08	33.09	1.39474
TTC19	0	1	1	19.37	21.02	31.24	32.51	1.39474
UPF3B	0	1	1	20.71	19.71	30.31	33.25	1.39474
C9orf82	0	1	1	15.03	16.85	24.68	25.61	1.39474
KCTD3	0	1	1	15.51	15.13	25.45	22.64	1.39474
ANKRD28	0	1	1	13.63	13.86	21.38	21.56	1.39474
TMEM168	0	1	1	10.93	12.76	17.98	19.37	1.39474
CUL5	0	1	1	11.93	11.07	18.62	17.45	1.39474
FAM199X	0	1	1	9.31	9.18	14.54	14.44	1.39474
FBRSL1	0	1	0.956	22.51	22.74	39.34	31.43	1.38511
C10orf128	0	1	0.967	28.68	22.91	38.56	45.75	1.38511
RPAIN	0	1	0.994	32.78	33.43	47.41	57.22	1.38511
SCRN1	0	1	0.996	25.9	23.84	35.86	41.55	1.38511
KIAA0182	0	1	0.997	40.65	39.93	58.05	67.27	1.38511
ZDHHC9	0	1	0.998	7.36	7.56	10.72	12.52	1.38511
RNF139	0	1	0.999	15.99	16.85	23.8	27.46	1.38511
SRRM2	0	1	1	196.11	192.52	326.86	278.79	1.38511
DKC1	0	1	1	112.82	111.08	177.38	173.12	1.38511
TCEA1	0	1	1	68.49	65	105.38	103.95	1.38511
SFXN4	0	1	1	60.28	61.62	98.19	94.44	1.38511
CMPK1	0	1	1	49.49	49.11	80.02	74.09	1.38511
PRKRIR	0	1	1	31.16	31.46	50.01	47.81	1.38511
MLLT10	0	1	1	27.76	30.86	43.47	44	1.38511
B4GALT2	0	1	1	28.7	28.06	47	41.73	1.38511
BLM	0	1	1	25.37	23.85	38.47	38.32	1.38511
FAM91A1	0	1	1	24.49	23.34	35.35	39.32	1.38511
CMPK2	0	1	1	22.32	22.93	37.43	32.9	1.38511
MARS2	0	1	1	19.95	18.66	31.56	28.85	1.38511
GOPC	0	1	1	15.62	15.78	24.83	24.25	1.38511
KRIT1	0	1	1	14.63	15.86	22.79	24.41	1.38511
PLEKHA8	0	1	1	6.44	7.29	10.27	11.2	1.38511
FAM210B	0	1	1	5.67	7.25	10.28	9.99	1.38511
METTL10	0	1	0.953	10.84	11.23	15.41	19.04	1.37554
ZBED5	0	1	0.961	15.87	17.44	28.75	23.05	1.37554
ARHGEF9	0	1	0.968	6.06	6.78	9.12	10.85	1.37554
C1orf112	0	1	0.978	11.7	10.83	17.72	17.19	1.37554
FAM54A	0	1	0.989	23.47	21.56	35.81	36.03	1.37554
IER2	0	1	0.991	60.73	61.78	105.61	86.48	1.37554
TOP1MT	0	1	0.991	51.78	53.71	90.83	74.49	1.37554
DPH5	0	1	0.997	21.23	21.42	30.64	36.01	1.37554
PDCD5	0	1	1	165.05	165.34	262.27	269.48	1.37554
DEK	0	1	1	146.51	128.92	219.67	210.39	1.37554
SMC4	0	1	1	85.82	74.75	122.03	125.99	1.37554
CCAR1	0	1	1	62.47	59.07	96.61	92.62	1.37554
HSD17B12	0	1	1	58.76	57.9	90.72	90.51	1.37554
CDC45	0	1	1	51.42	47.92	76.52	77.1	1.37554
CEBPZ	0	1	1	46.12	42.99	69.21	68.92	1.37554
VEGFA	0	1	1	39.98	45.62	63.64	68.63	1.37554
PITPNB	0	1	1	42.4	39.86	65.88	62.5	1.37554
USP14	0	1	1	39.28	39.37	62.42	59.66	1.37554
FAM98B	0	1	1	32.61	37.19	53.96	56.77	1.37554
CASP3	0	1	1	35.51	33.65	54.28	53.87	1.37554
NMD3	0	1	1	32.8	31.87	49.8	50.68	1.37554
ORMDL1	0	1	1	29.08	31.11	48.71	44.5	1.37554
POLR1E	0	1	1	26.4	27.3	43.63	40.65	1.37554
PMS2	0	1	1	24.74	25.21	38.44	39.39	1.37554
FXN	0	1	1	22.13	21.91	33.62	35.11	1.37554
UHRF2	0	1	1	20.98	21.97	32.58	33.91	1.37554
CENPC1	0	1	1	18.03	16.06	26.22	26.78	1.37554
THUMPD1	0	1	1	15.9	16.46	24.22	25.94	1.37554
RCBTB1	0	1	1	11.78	12.81	19.27	18.92	1.37554
POGLUT1	0	1	1	11.3	12.09	17.9	18.4	1.37554
CHD7	0	1	1	10.25	10.68	16.55	15.78	1.37554
C10orf137	0	1	1	10.22	10.58	15.65	16.6	1.37554
SRD5A3	0	1	1	9.78	10.89	15.09	16.82	1.37554
LDOC1L	0	1	1	9.34	8.95	14.67	13.72	1.37554
SREK1IP1	0	1	1	7.3	7.25	11.26	11.23	1.37554
KIAA1731	0	1	1	6.88	6.29	9.61	10.71	1.37554
PIK3CB	0	1	0.996	34.8	35.98	50.23	57.99	1.36604
ORC5	0	1	0.998	14.92	15.32	21.75	25.3	1.36604
TIPRL	0	1	0.999	52.96	46.15	58.45	63.73	1.36604
HNRNPA3	0	1	1	178.17	166.18	275.55	253.65	1.36604
SERBP1	0	1	1	144.66	132.71	215.55	210.23	1.36604
NUCB2	0	1	1	107.22	115.21	162.76	184.07	1.36604
ARGLU1	0	1	1	104.13	109.26	173.88	157.17	1.36604
FARSB	0	1	1	64.77	64.29	102.67	97.05	1.36604
LYAR	0	1	1	58.05	56.53	95.89	84.19	1.36604
C9orf142	0	1	1	51.39	51.81	86.28	76.61	1.36604
NSMCE4A	0	1	1	44.35	48.26	72.56	72.63	1.36604
OLA1	0	1	1	35.8	37.33	54.75	58.05	1.36604
TSEN15	0	1	1	36.77	36.44	55.36	57.06	1.36604
UBE2K	0	1	1	34.8	34.31	53.28	52.79	1.36604
NUDT15	0	1	1	30.15	27.79	45.44	44.65	1.36604
TMED7	0	1	1	27.85	27.49	41.61	43.74	1.36604
UBLCP1	0	1	1	24.73	27.35	39.93	40.87	1.36604
TFB2M	0	1	1	26.07	23.61	38.56	38.76	1.36604
ZNF131	0	1	1	18.96	19.33	29.07	30.15	1.36604
GEMIN5	0	1	1	16.89	17.12	26.24	26.1	1.36604
SLC28A3	0	1	1	13.67	15.27	21.91	22.74	1.36604
AMMECR1L	0	1	1	14.07	13.88	22.35	20.6	1.36604
EXOC5	0	1	1	13.72	12.8	20.2	20.48	1.36604
ZBTB33	0	1	1	11.71	11.58	18.16	17.74	1.36604
URB2	0	1	1	11.39	10.55	17.47	16.3	1.36604
CLCN6	0	1	1	7.67	8.9	14.42	12.63	1.36604
TMEM120B	0	1	1	7.3	8.15	12.3	11.39	1.36604
DNAJC24	0	1	1	6.31	7.22	11.11	9.77	1.36604
BRIP1	0	1	1	6.88	6.28	10.74	9.51	1.36604
TFB1M	0	1	0.965	5.83	6.59	8.65	10.38	1.3566
PIGN	0	1	0.985	9.1	10.5	13.83	16	1.3566
FAM20B	0	1	0.989	19.67	19.37	27.36	32.17	1.3566
C1orf55	0	1	0.996	10.47	9.91	15.24	15.93	1.3566
TNFAIP8	0	1	0.997	61.46	63.39	89.52	103.56	1.3566
TTC4	0	1	0.999	22.24	23.12	32.52	37.12	1.3566
CTNNAL1	0	1	0.999	14.38	14.25	24.04	20.16	1.3566
YWHAQ	0	1	1	206.71	195.83	311.93	305.85	1.3566
MAGOH	0	1	1	89.28	83.65	136.51	136.5	1.3566
ALDH18A1	0	1	1	68.52	69.6	100.4	111.21	1.3566
FKBP11	0	1	1	59.85	61.73	91.56	105.29	1.3566
TSN	0	1	1	60.93	59.01	88.22	95.85	1.3566
ABHD10	0	1	1	28.74	28.88	42.08	46.13	1.3566
AEN	0	1	1	26.73	25.12	40	39.5	1.3566
ZFAND1	0	1	1	25.9	27.45	34.04	39.08	1.3566
SUPV3L1	0	1	1	25.06	22.35	36.27	36.54	1.3566
MAK16	0	1	1	18.98	19.6	30.79	28.26	1.3566
UMPS	0	1	1	17.12	17.07	25.78	26.45	1.3566
PASK	0	1	1	16.92	15.41	26.87	22.97	1.3566
IPO11	0	1	1	15.45	14.87	23.12	23.36	1.3566
SPNS2	0	1	1	13.73	15.42	23.43	21.01	1.3566
SIKE1	0	1	1	12.88	12.89	18.98	20.25	1.3566
PDE7A	0	1	1	11.87	12.55	19.41	17.96	1.3566
BCL2L2	0	1	1	10.91	12.69	19.06	17.15	1.3566
RAB11FIP3	0	1	1	6.68	6.88	9.53	10.45	1.3566
EXOG	0	1	0.964	8.6	9.62	15.24	12.32	1.34723
RGL4	0	1	0.994	19.17	21.14	28.5	32.86	1.34723
NPIP	0	1	0.997	119.97	137.14	213.44	183.81	1.34723
POLR3K	0	1	0.999	59.15	62.24	96.35	92.51	1.34723
SETD4	0	1	0.999	7.94	9.27	15.1	15.55	1.34723
SLIRP	0	1	1	233.52	210.45	355	351.2	1.34723
TAF9	0	1	1	143.98	149.73	227.26	234.7	1.34723
LBR	0	1	1	129.29	119.86	194.03	185.18	1.34723
RCC1	0	1	1	130.61	118.82	192.25	179.28	1.34723
IGFBP7	0	1	1	97.85	109.83	154.5	167.33	1.34723
GGCT	0	1	1	96.11	90.41	148.32	140.42	1.34723
GTPBP4	0	1	1	64.01	66.97	101.89	97.47	1.34723
PHF10	0	1	1	55.84	57.27	92.61	81.38	1.34723
ALG8	0	1	1	48.9	47.84	73.66	74.58	1.34723
ATAD2	0	1	1	44.91	38.7	64.15	62.15	1.34723
MED4	0	1	1	34.34	33.95	53.6	50.64	1.34723
FAM113A	0	1	1	26.47	30.38	45.57	41.48	1.34723
TMED5	0	1	1	28.18	26.43	41.34	41.43	1.34723
MUM1	0	1	1	24.12	25.14	35.44	39.41	1.34723
MSH5	0	1	1	21.82	23.4	34.11	34.66	1.34723
PKN3	0	1	1	21.29	20.27	32.45	30.68	1.34723
PKP4	0	1	1	19.25	18.16	30.05	27.08	1.34723
USP12	0	1	1	16.38	15.33	23.65	24.45	1.34723
ZKSCAN1	0	1	1	15.02	12.99	20.89	21.68	1.34723
ZBTB11	0	1	1	11.73	11.66	18.69	16.78	1.34723
INTS2	0	1	1	8.96	9.72	13.75	14.54	1.34723
ABI2	0	1	1	7.82	7.25	12.06	10.74	1.34723
MYNN	0	1	1	6.54	6.26	10.6	9.01	1.34723
PPAN	0	1	0.964	52.92	44.62	80.65	67.87	1.33793
GYPC	0	1	0.966	54.31	54.63	76.34	91.25	1.33793
MYO19	0	1	0.967	31.39	30.67	51.79	42.87	1.33793
CRBN	0	1	0.968	15.81	17.56	23.2	27.42	1.33793
ARMC8	0	1	0.994	28.47	28.27	40.11	46.52	1.33793
MINA	0	1	0.996	8.5	7.7	13.19	11.09	1.33793
DDX55	0	1	0.997	34.45	37.33	58.86	49.85	1.33793
FAM86C1	0	1	0.997	9.22	10.06	15.86	13.25	1.33793
GCAT	0	1	0.998	14.13	16.89	22.76	25.02	1.33793
TTC8	0	1	0.998	8.65	7.87	11.83	13.54	1.33793
USMG5	0	1	1	236.44	217.35	346	365.68	1.33793
NME4	0	1	1	227.99	214.53	341.01	341.64	1.33793
NAP1L1	0	1	1	188.79	207.56	291.67	287.05	1.33793
RASGRP2	0	1	1	127.97	121.59	200.4	179.2	1.33793
MRTO4	0	1	1	72.83	64.62	107.7	100.26	1.33793
STOM	0	1	1	64.94	63.58	98.19	96.14	1.33793
PRKDC	0	1	1	68.6	59.64	96.35	95.76	1.33793
CNIH	0	1	1	60.04	58.53	86.84	94.83	1.33793
BCLAF1	0	1	1	57.7	52.42	86.42	79.3	1.33793
CAND1	0	1	1	49.14	46.52	71.54	72.09	1.33793
HIGD1A	0	1	1	48.43	45.32	68.18	73.9	1.33793
CAD	0	1	1	48.23	45.42	73	68.04	1.33793
PPP3R1	0	1	1	45.37	45.91	67.77	70.52	1.33793
AKAP1	0	1	1	40.27	42.3	59.31	65.04	1.33793
GNPTAB	0	1	1	38.94	41.42	59.22	61.54	1.33793
ANAPC1	0	1	1	40.76	36.81	59.46	57.21	1.33793
GPR114	0	1	1	38.87	35.53	57.52	54.46	1.33793
TTC3	0	1	1	29.09	30.13	43.31	45.5	1.33793
ASF1A	0	1	1	28.4	27.68	40.65	44.14	1.33793
USP36	0	1	1	20.56	19.18	31.57	28.3	1.33793
WDR62	0	1	1	18.89	17.82	29.89	25.59	1.33793
KRAS	0	1	1	17.18	17.22	26.12	25.61	1.33793
C3orf17	0	1	1	16.47	17.3	25.83	25.16	1.33793
WDHD1	0	1	1	17.28	14.7	23.16	24.88	1.33793
NARG2	0	1	1	12.58	12.4	18.78	18.77	1.33793
NAB1	0	1	1	11.98	11.41	18.98	16.4	1.33793
SETDB2	0	1	1	9.7	10.85	16.13	14.63	1.33793
MPZL2	0	1	1	10.11	10.9	14.17	14.07	1.33793
SFT2D3	0	1	1	8.54	9.37	14.38	12.7	1.33793
C2orf69	0	1	1	8.68	8.07	13.59	11.71	1.33793
TIMM9	0	1	0.95	33.63	36.87	48.97	58.26	1.32869
HINT1	0	1	0.989	360.27	390.57	538.47	613.98	1.32869
TMED3	0	1	1	158.1	167.66	236.85	258.37	1.32869
ZC3H15	0	1	1	94.7	91.22	139.85	140.39	1.32869
MPLKIP	0	1	1	59.14	57.19	90.24	87.8	1.32869
TRIAP1	0	1	1	54.92	55.81	86.6	82.12	1.32869
NUP153	0	1	1	46.95	41.92	65.4	67.22	1.32869
SCO1	0	1	1	42.24	40.13	63.2	61.41	1.32869
CENPT	0	1	1	37.39	38.14	59.5	54.02	1.32869
NUP54	0	1	1	38.63	36.65	56.57	56.62	1.32869
KATNB1	0	1	1	38.08	34.41	52.77	55.95	1.32869
FAM118A	0	1	1	32.22	37.8	54.11	51.27	1.32869
RIOK1	0	1	1	29.03	29.19	43	45.44	1.32869
VPS36	0	1	1	25.46	26.08	39.3	37.93	1.32869
NUP43	0	1	1	21.68	23.14	33.02	34.09	1.32869
TBL1XR1	0	1	1	21.97	20.83	34.33	29.59	1.32869
COA5	0	1	1	17.55	20.81	28.65	29.27	1.32869
RIOK2	0	1	1	16.97	19.79	30.78	28.48	1.32869
APPL1	0	1	1	18.3	18.08	26.92	27.42	1.32869
AHCTF1	0	1	1	18.3	17.41	27.58	25.76	1.32869
DGKD	0	1	1	15.91	15.88	23.62	23.59	1.32869
CAMK2G	0	1	1	16.33	15.26	23.5	23.77	1.32869
TMEM194A	0	1	1	14.56	14.69	22.48	20.45	1.32869
HEMK1	0	1	1	10.99	10.44	15.66	16.34	1.32869
JRK	0	1	1	12.11	11.98	15.26	13.11	1.32869
TWSG1	0	1	1	9.84	11.16	15.26	16.13	1.32869
C1orf27	0	1	1	9.16	9.6	15	13.17	1.32869
AEBP2	0	1	1	9.08	8.45	13.69	12.22	1.32869
OBSL1	0	1	1	7.25	8.85	11.77	12.78	1.32869
DCUN1D5	0	1	1	7.28	7.23	11.12	10.53	1.32869
CCDC75	0	1	0.961	15.46	14.35	24.84	20.33	1.31951
MCM10	0	1	0.978	24.9	23.67	39.48	32.74	1.31951
SCCPDH	0	1	0.981	41.61	45.72	60.6	69.75	1.31951
IKZF5	0	1	0.987	10.75	11.06	17.9	14.9	1.31951
RRP12	0	1	0.989	38.34	33.95	57.74	48.97	1.31951
QTRT1	0	1	0.993	44.2	40.09	69.23	58.33	1.31951
SRSF3	0	1	1	223.86	215.82	319.54	337.48	1.31951
MRPS21	0	1	1	173.73	173.71	237.33	262.23	1.31951
BZW1	0	1	1	174.03	149.6	251.48	240.28	1.31951
PRDX6	0	1	1	158.99	162.24	245.14	237.07	1.31951
EIF4EBP1	0	1	1	160.35	149.38	236.51	235.21	1.31951
EIF5B	0	1	1	83.31	88.84	129.71	125.92	1.31951
MARCKSL1	0	1	1	76.23	75.31	110.18	118.09	1.31951
FKBP5	0	1	1	61.34	60.24	87.79	92.03	1.31951
PGRMC1	0	1	1	58.77	57.15	87.15	86.64	1.31951
METTL3	0	1	1	54.72	56.22	84.08	82.84	1.31951
OGT	0	1	1	51.7	57.61	83.79	78.14	1.31951
PRPS1	0	1	1	55.55	52.64	76.64	85.02	1.31951
UPF3A	0	1	1	40.39	39.74	64.14	56.03	1.31951
WDR12	0	1	1	36.74	36.59	54	55.61	1.31951
ABCB10	0	1	1	36.37	33.54	52.28	51.86	1.31951
TTF2	0	1	1	33.18	31.79	47.07	49.47	1.31951
UCKL1	0	1	1	32.67	29.93	49.57	43.95	1.31951
ALDH1B1	0	1	1	25.88	24.9	37.95	37.59	1.31951
PTP4A1	0	1	1	24.99	25.2	38.02	36.59	1.31951
FNDC3A	0	1	1	24.25	24.34	37.06	35.2	1.31951
ZWILCH	0	1	1	24.37	22.65	35.03	35.26	1.31951
KIF21B	0	1	1	22.35	21.25	30.51	34.08	1.31951
POLR1A	0	1	1	22.15	19.47	31.99	29.95	1.31951
ING3	0	1	1	20.66	17.37	29.74	30.2	1.31951
ANKRD40	0	1	1	19.57	18.62	29.56	27.1	1.31951
HBS1L	0	1	1	17.69	16.66	26.54	25.66	1.31951
RMI1	0	1	1	17.17	15.58	25.97	22.69	1.31951
DIS3	0	1	1	16.01	16.66	25.7	22.67	1.31951
PSMC3IP	0	1	1	16.27	15.33	22.47	25.07	1.31951
N4BP2	0	1	1	12.95	11.54	18.44	17.87	1.31951
UBTD2	0	1	1	11.26	12.73	18.83	16.98	1.31951
KIAA0586	0	1	1	10.94	9.65	15.56	17.19	1.31951
BORA	0	1	0.959	20.88	19.41	27.33	32.23	1.31039
LEPROTL1	0	1	0.963	31.05	33.9	45.85	48.63	1.31039
RANBP6	0	1	0.969	13.02	13.07	18.98	17.49	1.31039
KIF15	0	1	0.973	19.7	17.33	25.39	29.16	1.31039
RPF1	0	1	0.984	28.64	30.4	45.24	42.52	1.31039
MPI	0	1	0.997	31.9	30.99	47.39	46.64	1.31039
RAPGEF2	0	1	0.997	9.21	9.64	13	14.77	1.31039
NPM1	0	1	1	1763.79	1702.27	2596.24	2594.25	1.31039
APRT	0	1	1	284.26	276.02	447.61	409.26	1.31039
CDK4	0	1	1	155.54	158.61	237.13	230.69	1.31039
MATR3	0	1	1	121.84	117.57	172.35	174.22	1.31039
HSPH1	0	1	1	109.39	96.06	155.62	147.61	1.31039
FAM136A	0	1	1	92.19	84.93	137.83	127.28	1.31039
VBP1	0	1	1	60.86	59.81	87.48	93.23	1.31039
SBDS	0	1	1	48.49	47.96	75.3	69.31	1.31039
DCAF13	0	1	1	37.72	41.01	57.28	59.37	1.31039
CGGBP1	0	1	1	39.02	39.44	57.53	58.71	1.31039
CDCA4	0	1	1	40.65	36.74	56.44	58.35	1.31039
ENOPH1	0	1	1	35.2	36.24	53.16	53.02	1.31039
SLC30A5	0	1	1	32.78	30.14	45.84	48.27	1.31039
CEP85	0	1	1	28.85	29.5	42.08	43.93	1.31039
RBBP6	0	1	1	28.23	26.27	42.69	39.31	1.31039
AGPS	0	1	1	24.18	23.38	33.46	36.37	1.31039
ANAPC4	0	1	1	22.97	23.78	34.81	34.43	1.31039
GMDS	0	1	1	23.62	22.61	31.92	34.75	1.31039
REV1	0	1	1	15.7	16.38	24.65	22.54	1.31039
SEPT8	0	1	1	13.55	14.28	19.42	21.13	1.31039
TRIM59	0	1	1	12.89	13.62	19.14	19.97	1.31039
NAPG	0	1	1	12.61	12.38	19.5	17.48	1.31039
DFFB	0	1	1	10.85	12.51	17.44	17.1	1.31039
COG3	0	1	1	11.35	11.42	16.29	17.25	1.31039
ZADH2	0	1	1	10.16	10.5	14.53	15.92	1.31039
PHTF2	0	1	1	9.75	9.4	13.83	14.6	1.31039
EXOC6	0	1	0.971	20.51	18.8	26.54	30.84	1.30134
CCDC117	0	1	0.986	19.94	18.99	26.43	30.46	1.30134
C1orf216	0	1	0.99	13.09	14.26	21.76	18.44	1.30134
PRIM1	0	1	0.993	40.53	40.11	60.12	59.6	1.30134
ZCRB1	0	1	0.994	30.71	31.22	42.77	49.15	1.30134
C9orf123	0	1	0.997	26.64	26.57	36.69	41.79	1.30134
METTL8	0	1	0.997	5.97	6.98	10.05	8.9	1.30134
ARL2	0	1	0.998	63.25	60.43	86.94	99.01	1.30134
C14orf21	0	1	0.999	33.48	27.52	46.85	43.43	1.30134
ERH	0	1	1	269.55	261.16	384.72	412.09	1.30134
PRMT1	0	1	1	256.37	225.76	367.83	348.23	1.30134
SNRPD3	0	1	1	173.5	166.88	250.55	255.49	1.30134
RAP1B	0	1	1	160.42	160.13	229.01	244.41	1.30134
NUCKS1	0	1	1	128.72	120.71	178.41	187.3	1.30134
PRDX2	0	1	1	123.5	113.43	170.03	185.86	1.30134
SRSF6	0	1	1	117.19	121.28	178.23	171.42	1.30134
UBA2	0	1	1	108.02	104.25	154.85	157.62	1.30134
IFRD2	0	1	1	71.35	65.22	106.31	95.13	1.30134
RASSF1	0	1	1	63.89	67.49	98.61	92.83	1.30134
CDCA7L	0	1	1	60.61	58.97	88.9	86.21	1.30134
RPIA	0	1	1	48.07	50.69	70.88	75.36	1.30134
BCAS2	0	1	1	42	42.58	61.25	64.9	1.30134
DNAJC10	0	1	1	42.84	40.27	61.53	60.24	1.30134
TRIM65	0	1	1	36.8	38.32	58.25	52.11	1.30134
SMYD2	0	1	1	34.75	34.03	53.7	48.51	1.30134
NUPL1	0	1	1	34.84	33.31	48.95	50.74	1.30134
NEMF	0	1	1	28.41	27.34	41.52	40	1.30134
RAD54L	0	1	1	28.41	26.5	40.52	37.71	1.30134
UAP1	0	1	1	25.93	27.48	38.59	40.39	1.30134
PRKAA1	0	1	1	26.77	26.78	40.91	37.45	1.30134
USP33	0	1	1	25.65	26.26	38.88	40.61	1.30134
MCM8	0	1	1	25.11	22.09	34.52	34.58	1.30134
MIS12	0	1	1	19.8	21.14	29.46	31.06	1.30134
CASP6	0	1	1	18.36	19.09	26.43	29.34	1.30134
DOCK5	0	1	1	9.93	10.11	15.08	14.2	1.30134
ATR	0	1	1	9.77	9.45	14.28	13.76	1.30134
MCTS1	0	1	1	8.7	9.48	13.58	12.92	1.30134
MBTPS2	0	1	1	6.96	6.64	9.57	10.32	1.30134
MLL2	0	1	0.973	25.08	22.03	36.61	31.59	1.29235
MRPL24	0	1	0.987	66.66	71.3	102.97	102.38	1.29235
BCS1L	0	1	0.993	48.38	47.71	74.77	63.19	1.29235
ZNF32	0	1	0.993	14.62	16.21	21.45	24.04	1.29235
C8orf33	0	1	0.994	35.27	35.25	56	47.3	1.29235
LTV1	0	1	0.998	61.62	60.41	97.02	82.79	1.29235
NCL	0	1	1	931.19	849.41	1349.94	1255.82	1.29235
PPP1CC	0	1	1	187.15	183.87	264.79	265.4	1.29235
YWHAG	0	1	1	171.03	159.37	245.31	237.08	1.29235
TIMM17A	0	1	1	97.61	89.11	142.27	133.71	1.29235
CSE1L	0	1	1	97.84	89.63	143.23	129.4	1.29235
NSUN2	0	1	1	70.54	70.86	108.46	96.98	1.29235
BLMH	0	1	1	64.57	69.17	99.09	96.83	1.29235
SMARCC1	0	1	1	67.05	63.75	90.68	99.82	1.29235
HN1L	0	1	1	53.64	51.68	77.52	76.14	1.29235
GPATCH4	0	1	1	52.18	49.81	79.51	69.74	1.29235
METAP1	0	1	1	47.13	47.97	71.56	67.56	1.29235
TSR1	0	1	1	44.18	41.58	65.48	59.24	1.29235
CELF2	0	1	1	42.92	42.54	62.53	61.41	1.29235
SKP2	0	1	1	39.51	41.08	50.49	54.03	1.29235
CDC6	0	1	1	38.29	36.42	55.66	53.68	1.29235
NUP160	0	1	1	39.88	34.83	53.57	54.83	1.29235
ASNSD1	0	1	1	31.19	31.61	44.44	47.16	1.29235
NUDT4	0	1	1	30.56	31.13	44.85	44.79	1.29235
EIF2AK4	0	1	1	25.8	26.47	37.55	38.42	1.29235
LZTS2	0	1	1	26.31	24.99	36.66	38.46	1.29235
LYST	0	1	1	26.04	24.23	37.33	35.72	1.29235
UBA5	0	1	1	23.37	24.45	35.52	34.47	1.29235
PRMT6	0	1	1	22.39	22.63	35.2	30.7	1.29235
C14orf142	0	1	1	22.81	20.33	31.17	32.91	1.29235
TTC27	0	1	1	21.52	21.56	30.14	32.3	1.29235
PIKFYVE	0	1	1	20.52	19.92	29.03	29.88	1.29235
ORC3	0	1	1	19.55	17.24	26.54	26.8	1.29235
FAM13B	0	1	1	18	16.94	25.59	25.16	1.29235
MYCBP2	0	1	1	18.03	16.51	23.96	26	1.29235
MTMR2	0	1	1	15.32	14.15	20.79	22.01	1.29235
CCNT1	0	1	1	14.28	13.01	20.82	18.86	1.29235
SLC25A12	0	1	1	11.37	11.41	15.81	17.29	1.29235
KIAA0564	0	1	1	6.94	6.56	10.63	11.59	1.29235
GFM2	0	1	0.98	25.34	24.51	33.94	38.99	1.28343
FAHD1	0	1	0.982	20.93	20.8	33.26	27.85	1.28343
C16orf13	0	1	0.991	99.2	93.21	146.56	134.55	1.28343
TMEM159	0	1	0.997	9.89	8.81	13.01	14.31	1.28343
RBM38	0	1	0.999	55.32	47.39	78.88	70.77	1.28343
KIF18B	0	1	0.999	29.94	25.01	41.2	38.41	1.28343
EBAG9	0	1	0.999	19.87	20.38	27.79	31.06	1.28343
TXN	0	1	1	371.71	374.62	542.24	565.55	1.28343
SET	0	1	1	368.1	344.11	538.66	498.09	1.28343
PSMA3	0	1	1	192.86	186.31	286.8	275.37	1.28343
MRPL3	0	1	1	119.43	112.43	163.7	175.88	1.28343
IPO5	0	1	1	87.93	80.65	123	120.16	1.28343
LARS	0	1	1	73.71	70.19	105.21	103.06	1.28343
METAP2	0	1	1	67.59	66.78	100.5	94.79	1.28343
AP3S1	0	1	1	63.54	67.91	93.35	100.14	1.28343
TROAP	0	1	1	60.49	53.38	84.64	82.81	1.28343
SLC37A4	0	1	1	55.86	52.23	77.77	78.36	1.28343
TAF11	0	1	1	48.05	46.35	65.96	72.23	1.28343
PRPF38B	0	1	1	46.55	45.45	71.35	62.39	1.28343
ADSS	0	1	1	43.61	42.34	63.62	61.2	1.28343
NUPL2	0	1	1	41.39	43.49	61.41	62.44	1.28343
SLC43A1	0	1	1	38.08	41.84	55.77	59.87	1.28343
GFM1	0	1	1	39.77	37.89	57.16	55.12	1.28343
PWP2	0	1	1	36.88	33.73	52.93	49.16	1.28343
PPP2R5A	0	1	1	33.2	34.44	48.91	48.57	1.28343
AIDA	0	1	1	32.92	31.88	46.12	47.59	1.28343
RAB11A	0	1	1	31.45	31.92	44.54	47.09	1.28343
TGS1	0	1	1	20.76	19.93	29.62	29.41	1.28343
UBE2O	0	1	1	19.59	19.64	27.46	29.18	1.28343
KCTD15	0	1	1	18.42	17.33	25.16	26.59	1.28343
CCDC82	0	1	1	14.97	17.03	23.65	22.9	1.28343
MEX3C	0	1	1	13.27	12.77	18.3	19.26	1.28343
SRSF8	0	1	1	12.33	11.97	16.83	18.35	1.28343
CILP2	0	1	0.963	57.38	59.73	78.34	89.41	1.27456
NR2C1	0	1	0.969	15.79	16.3	22.24	20.05	1.27456
CDKN3	0	1	0.97	48.51	43.11	62.47	71.21	1.27456
UBE2G2	0	1	0.979	54.54	53.1	83.79	70.93	1.27456
COMMD10	0	1	0.982	27.49	29.33	38.7	44.33	1.27456
FANCA	0	1	0.99	26.51	24.23	37.88	32.21	1.27456
RRS1	0	1	0.997	47.12	44.18	71.16	61.22	1.27456
PUS1	0	1	0.999	63.5	66.19	98.26	84.99	1.27456
HSP90AB1	0	1	1	1275.32	1207.65	1888.38	1706.94	1.27456
RPL22	0	1	1	391.98	416.94	574.57	594.53	1.27456
HNRNPH3	0	1	1	131.75	128.99	199.44	177.29	1.27456
BCCIP	0	1	1	125.7	109.37	180.62	170.5	1.27456
BZW2	0	1	1	98.3	97.48	138.57	145.32	1.27456
FASN	0	1	1	98.06	91.76	140.3	130.57	1.27456
MRPS26	0	1	1	90.85	87	136.34	124.78	1.27456
PHF5A	0	1	1	69.44	71.48	100.82	105.27	1.27456
SUGP2	0	1	1	66.17	68.08	107.1	93.49	1.27456
MRPS35	0	1	1	64.08	63.16	94.22	89.94	1.27456
PDCD2	0	1	1	59.36	62.04	93.04	89.49	1.27456
PTBP3	0	1	1	51.25	48.7	61.17	61.2	1.27456
XPO5	0	1	1	39.31	36.96	55.06	54.05	1.27456
SMC2	0	1	1	37.49	32.68	49.82	50.69	1.27456
PDCD11	0	1	1	35.38	33	50.41	47.67	1.27456
SDAD1	0	1	1	32.89	31.45	46.69	46.07	1.27456
RBM28	0	1	1	33.93	31.61	47.76	42.37	1.27456
ASMTL	0	1	1	26.69	29.28	39.25	41.31	1.27456
SECISBP2	0	1	1	24.91	25.66	36.97	35.69	1.27456
SLC25A22	0	1	1	22.78	22.39	33.96	30.53	1.27456
NFYA	0	1	1	18.59	19.76	28.34	26.71	1.27456
RPS6KB1	0	1	1	17.61	16.07	24.69	23.62	1.27456
MEF2C	0	1	1	14.72	14.06	21.64	19.24	1.27456
L2HGDH	0	1	1	11.59	12.92	18.58	16.54	1.27456
TMED8	0	1	0.961	18.62	14.7	24.49	24.01	1.26576
MRE11A	0	1	0.966	13.39	13.91	19.63	19.34	1.26576
CENPI	0	1	0.986	9.59	8.37	12.2	13.58	1.26576
PYCR2	0	1	0.996	110.66	109.84	149.74	167.39	1.26576
HAGHL	0	1	0.996	16.9	19.59	27.58	25.5	1.26576
LONRF1	0	1	0.998	12.36	10.87	15.91	17.34	1.26576
LRRC37B	0	1	0.998	7.94	8.66	11.34	12.42	1.26576
EMG1	0	1	0.999	68.53	71.4	96.81	106.74	1.26576
C2orf56	0	1	0.999	12.36	13.16	19.73	17.39	1.26576
MIF	0	1	1	705.29	704.37	1047.18	1042.88	1.26576
HMGN1	0	1	1	511.28	508.84	750.78	732.43	1.26576
PSMA4	0	1	1	291.73	274.13	402.61	415.54	1.26576
CCT6A	0	1	1	232.65	223.31	332.51	321.37	1.26576
TXNDC5	0	1	1	169.85	172.38	235.08	253.44	1.26576
CLNS1A	0	1	1	167.91	170.6	246.76	243.37	1.26576
EBNA1BP2	0	1	1	140.22	128.92	198.14	190.97	1.26576
SNRPB2	0	1	1	84.97	83.51	125.29	119.21	1.26576
G3BP2	0	1	1	86.42	83.28	118.82	123.09	1.26576
PPA2	0	1	1	75.05	78.17	107.38	114.02	1.26576
POM121	0	1	1	64.89	65.46	92.06	85.87	1.26576
LUC7L	0	1	1	51.6	51.47	79.71	70.18	1.26576
NGDN	0	1	1	45.84	48.38	71.82	65.53	1.26576
SMEK2	0	1	1	43.59	40.87	59.95	59.41	1.26576
SAAL1	0	1	1	41.82	37.69	56.75	58.17	1.26576
CCDC99	0	1	1	39.01	37.67	53.1	56.61	1.26576
N4BP2L2	0	1	1	32.97	36.1	49.42	48.34	1.26576
CDC23	0	1	1	34.25	32.84	49.3	46.72	1.26576
FOPNL	0	1	1	30.75	32.24	43.6	46.64	1.26576
WDR59	0	1	1	18.32	19.38	26.53	27.32	1.26576
RPP14	0	1	1	18.83	17.22	27.3	24.67	1.26576
RBM27	0	1	1	18.02	16.85	24.77	24.67	1.26576
TRPM7	0	1	1	16.27	14.45	21.9	21.8	1.26576
PKD2	0	1	1	8.59	9.87	13.5	12.85	1.26576
UBR3	0	1	0.976	10.69	9.44	13.43	14.99	1.25701
FAM173B	0	1	0.979	19.35	17.35	24.63	27.66	1.25701
TMEM110	0	1	0.981	15.76	15.86	22.43	22.39	1.25701
CCDC77	0	1	0.99	13.15	12.51	17.01	19.4	1.25701
ESCO1	0	1	0.99	10.02	9.67	13.08	14.83	1.25701
SAP30	0	1	0.991	23.11	24.32	36.87	31.78	1.25701
CUTC	0	1	0.999	33.67	35.26	53.14	46.31	1.25701
LPCAT4	0	1	0.999	23.4	21.92	34.58	30.23	1.25701
FMR1	0	1	0.999	8.99	8.43	13.13	11.51	1.25701
ILF3	0	1	1	255.35	233.16	364.85	334.62	1.25701
G3BP1	0	1	1	104.63	98.7	143.06	145.04	1.25701
RUVBL1	0	1	1	87.23	87.38	126.17	123.25	1.25701
ANAPC13	0	1	1	60.32	61.7	86.4	89.35	1.25701
TM9SF3	0	1	1	51.35	48.2	71.23	69	1.25701
CASP2	0	1	1	28.54	30.87	44.1	40.24	1.25701
GNB4	0	1	1	29.42	28.07	41.13	40.02	1.25701
USP16	0	1	1	26.96	28.21	41.1	37.4	1.25701
GTF3C3	0	1	1	24.22	23.78	33.03	35.64	1.25701
IMPAD1	0	1	1	21.49	20.57	30.2	29.32	1.25701
CERS6	0	1	1	19.37	19.86	27.98	27.35	1.25701
DHODH	0	1	1	15.51	15.12	23.18	20.61	1.25701
C14orf135	0	1	1	13.91	15.02	19.62	21.25	1.25701
ZMYM2	0	1	1	11.67	11.87	16.38	16.79	1.25701
PHF14	0	1	1	10.04	10.51	14.02	15.06	1.25701
TOP2B	0	1	0.952	110.23	111.9	146.78	165.66	1.24833
AVEN	0	1	0.971	16.3	18.17	23.15	25.84	1.24833
C21orf91	0	1	0.971	10.39	9.74	13.19	14.98	1.24833
DLD	0	1	0.978	68.15	66.07	88.71	99.65	1.24833
MTFR1	0	1	0.984	12.27	9.18	14.85	13.15	1.24833
DONSON	0	1	0.985	23.02	21.94	34.48	29.42	1.24833
ZNF33A	0	1	0.985	8.32	9.08	13.05	11.32	1.24833
CHMP2B	0	1	0.988	16.41	18.4	23.41	25.78	1.24833
TAB3	0	1	0.997	7.42	7.32	9.78	10.92	1.24833
EIF3E	0	1	0.998	429.37	475.81	622.9	665.18	1.24833
HAUS1	0	1	0.999	66.78	66.03	90.56	99.75	1.24833
CELF1	0	1	0.999	32.44	31.28	45.92	39.94	1.24833
STRN3	0	1	0.999	9.59	8.01	12.33	12.37	1.24833
CCDC72	0	1	1	487.33	458.94	674.94	710.77	1.24833
NDUFS5	0	1	1	375.43	361.44	523.27	553.22	1.24833
C14orf2	0	1	1	267.88	261.83	377.18	393.69	1.24833
CCT2	0	1	1	244.58	238.48	342.64	340.35	1.24833
BUB3	0	1	1	155.68	153.02	193.24	207.06	1.24833
EID1	0	1	1	117.9	119.32	163.79	173.19	1.24833
NIT2	0	1	1	70.84	72.31	102.82	102.37	1.24833
SPARC	0	1	1	61.31	59.99	84.4	86.49	1.24833
MBNL1	0	1	1	55.83	53.25	77.18	75.22	1.24833
PDS5A	0	1	1	52.56	46.82	73.24	70.25	1.24833
PPP1R8	0	1	1	50.69	49.25	70.73	70.71	1.24833
CTBP2	0	1	1	44.84	45.64	63.17	64.6	1.24833
TOPBP1	0	1	1	46.73	42.24	62.98	61.84	1.24833
UBP1	0	1	1	41.66	40.83	60.66	55.98	1.24833
NFATC2IP	0	1	1	41.27	40.38	60.53	54.21	1.24833
VARS2	0	1	1	39.74	36.35	54.24	51.2	1.24833
AIMP1	0	1	1	36.71	37.1	53.46	50.77	1.24833
RBM19	0	1	1	36.75	36.54	53.18	48.54	1.24833
TSPAN3	0	1	1	32.5	33.78	49.24	44.27	1.24833
TBK1	0	1	1	27.19	27.14	37.58	39.26	1.24833
UCK2	0	1	1	26.46	27.37	38.52	36.94	1.24833
BDH1	0	1	1	25.02	26.86	36.41	36.48	1.24833
YTHDC2	0	1	1	13.59	12.29	19.06	17.18	1.24833
CBLL1	0	1	1	13.86	11.91	18	18.29	1.24833
HSPG2	0	1	1	11.23	11.63	15.53	16.39	1.24833
IDH3A	0	1	0.957	50.33	45.38	72.09	62.27	1.23971
PSMD5	0	1	0.975	26.86	25.69	38.24	35.53	1.23971
LNPEP	0	1	0.979	13.82	11.41	17.28	18.06	1.23971
ELP2	0	1	0.982	33.72	35.91	47.74	47.98	1.23971
PUM2	0	1	0.994	43.27	43.17	56.99	63	1.23971
ACCS	0	1	0.997	21.88	25.55	31.1	32.73	1.23971
FAM108B1	0	1	0.997	19.1	17.18	22.99	25.54	1.23971
DDX26B	0	1	0.998	13.13	13.86	20.11	17.61	1.23971
DNAJC11	0	1	0.999	64.4	61.83	93.99	82.72	1.23971
HSP90AA1	0	1	1	1103.88	964.26	1491.81	1406.83	1.23971
C1QBP	0	1	1	472.1	452.99	664.57	649.08	1.23971
PCNA	0	1	1	372.24	378.18	533.97	532.18	1.23971
LSM7	0	1	1	197.41	196.14	288.4	282.57	1.23971
RBM39	0	1	1	148.24	146.82	206.39	206.19	1.23971
TARDBP	0	1	1	99.35	93.63	142.9	126.91	1.23971
SRP72	0	1	1	84.64	80.88	112.64	118.23	1.23971
TMEM69	0	1	1	54.63	61.15	84.45	79.09	1.23971
NAT10	0	1	1	55.15	51.59	74.04	72.55	1.23971
DNAJA3	0	1	1	48.38	48.78	71.15	65.67	1.23971
CSTF3	0	1	1	42.37	39.62	68.51	64.9	1.23971
MARCH6	0	1	1	44.92	42.85	59.27	63.32	1.23971
GCDH	0	1	1	45.49	40.65	62.2	59.63	1.23971
DPH2	0	1	1	43.72	43.06	62.77	55.81	1.23971
PRPF40A	0	1	1	43.78	40.69	60.03	57.41	1.23971
ZMPSTE24	0	1	1	35.04	33.52	47.95	48.01	1.23971
SKA2	0	1	1	33.36	30.45	44.26	45.22	1.23971
DHX36	0	1	1	27.9	28.64	40.41	38.75	1.23971
ZMYND11	0	1	1	28.07	26.94	36.26	34.87	1.23971
DVL1	0	1	1	24.69	24.92	36.82	32.66	1.23971
DCTN5	0	1	1	24.27	24.37	34.49	32.46	1.23971
NOL10	0	1	1	23.53	22.7	34.07	30.55	1.23971
KLHL7	0	1	1	17.26	16.92	24.75	25.55	1.23971
FOXJ3	0	1	1	16.91	17.64	23.71	24.55	1.23971
VPRBP	0	1	1	17.48	16.07	22.83	23.86	1.23971
C15orf42	0	1	1	13.27	11.86	17.61	17.48	1.23971
CD3EAP	0	1	0.963	7.36	7.95	11.38	9.99	1.23114
C2orf44	0	1	0.975	9.61	9.65	12.53	14.05	1.23114
CD46	0	1	0.985	46.34	49.51	63.16	69.69	1.23114
CEP57	0	1	0.987	31.05	32.13	41.57	46.44	1.23114
SDCCAG3	0	1	0.993	40.45	39.27	59.57	51.24	1.23114
EAF2	0	1	0.994	25.23	24.01	33.2	36.46	1.23114
ISG15	0	1	0.995	48.73	42.69	68.49	62.5	1.23114
TMEM126A	0	1	0.997	49.93	49.95	66.46	73.56	1.23114
NME1	0	1	0.998	338.06	312.81	443.04	481.33	1.23114
ARL17A	0	1	0.998	17.36	18.01	25.6	22.33	1.23114
UBE2B	0	1	0.998	16.45	18.08	23.2	25.02	1.23114
MRPS18C	0	1	0.999	48.32	49.69	66.11	72.43	1.23114
SCFD2	0	1	0.999	14.13	13.6	18.39	20.12	1.23114
HSP90B1	0	1	1	947.09	885.35	1252.71	1291.89	1.23114
RPS26	0	1	1	686.57	663.28	950.93	977.04	1.23114
HNRNPAB	0	1	1	369.83	350.06	523.39	489.13	1.23114
NHP2L1	0	1	1	176.37	170.61	249.46	238.29	1.23114
BCL2L2-PABPN1	0	1	1	120.1	119.79	176	160.26	1.23114
CCNA2	0	1	1	102.65	93.93	132.77	141.02	1.23114
TTLL12	0	1	1	81.6	76.73	112.9	106.47	1.23114
CNOT7	0	1	1	60.93	61.69	84.72	87.56	1.23114
CARS2	0	1	1	59.6	59.91	85.03	82.57	1.23114
TRIP6	0	1	1	61.53	58.13	82.56	84.78	1.23114
SEPT7	0	1	1	59.55	58.8	81.35	82.45	1.23114
PSMD12	0	1	1	61.61	53.22	82.14	78.51	1.23114
DNM1L	0	1	1	53.36	50.41	73.61	70.06	1.23114
CBFB	0	1	1	47.15	45.95	64.38	64.84	1.23114
MSTO1	0	1	1	44.06	45.36	62.69	62.25	1.23114
SKIV2L2	0	1	1	46.18	42.72	61.6	61.97	1.23114
MARCH7	0	1	1	40.25	38.51	55.97	53.25	1.23114
UBE2G1	0	1	1	35.83	35.85	50.11	49.3	1.23114
UBQLN4	0	1	1	35.57	34.88	50.12	47.62	1.23114
C6orf130	0	1	1	34.76	32.85	45.99	49.47	1.23114
MIS18BP1	0	1	1	33.07	34.53	48.63	45.29	1.23114
SSFA2	0	1	1	34.16	33.02	47.33	45.91	1.23114
SLC7A1	0	1	1	35.39	30.38	46.51	44.69	1.23114
UBE3A	0	1	1	30.71	27.76	40.82	40.34	1.23114
YRDC	0	1	1	25.19	22.18	32.6	33.91	1.23114
YEATS2	0	1	1	21.58	21.18	29.01	30.33	1.23114
GABPA	0	1	1	19.19	16.75	25.4	25.07	1.23114
VEZT	0	1	1	13.48	13.76	18.27	19.37	1.23114
PPP1R14B	0	1	0.978	284.73	253.05	402.28	357.33	1.22264
VRK1	0	1	0.978	84.14	85.98	112.02	124.97	1.22264
XXYLT1	0	1	0.983	25.22	24.34	36.79	31.77	1.22264
TMEM128	0	1	0.983	14.05	13.23	18.12	19.74	1.22264
FAM193B	0	1	0.988	23.41	23.72	35.01	30.25	1.22264
RPP30	0	1	0.992	22.44	23.59	32.7	29.09	1.22264
C22orf29	0	1	0.992	8.35	8.68	12.52	10.9	1.22264
E2F3	0	1	0.994	22.02	22.87	30.41	30.06	1.22264
URB1	0	1	0.997	9.96	9.33	13.46	13.04	1.22264
PSMG3	0	1	0.998	56.74	66.12	84.15	83.1	1.22264
TXNDC9	0	1	0.999	37.73	32.4	48.84	49.2	1.22264
MRPL30	0	1	0.999	22.23	22.27	29.34	31.95	1.22264
GTF3A	0	1	1	161.04	156.81	220.07	225.64	1.22264
SIVA1	0	1	1	161.63	147.87	219.09	217.62	1.22264
TMEM173	0	1	1	148.05	157.22	207.71	216.85	1.22264
CSNK2A1	0	1	1	83.42	79.26	111.54	112.05	1.22264
MRPS27	0	1	1	76.83	75.56	104.74	106.52	1.22264
PPIL1	0	1	1	61.31	60.52	81.85	87.83	1.22264
FANCI	0	1	1	60.08	57.16	77.67	82.79	1.22264
CSNK1E	0	1	1	41.78	38.66	56.17	54.91	1.22264
NOL8	0	1	1	28.35	28.96	39.54	39.07	1.22264
NBN	0	1	1	27.66	26.3	36.64	37.77	1.22264
QTRTD1	0	1	1	20.28	18.48	27.54	24.71	1.22264
ETNK1	0	1	1	21.07	18.4	21.94	22.08	1.22264
POLA1	0	1	1	18.13	16.68	23.35	24.35	1.22264
MRPL22	0	1	1	17.06	17.01	22.85	24.18	1.22264
ZNF451	0	1	1	14.97	13.91	20.87	19.32	1.22264
UTP23	0	1	1	11.49	12.61	16.37	16.82	1.22264
STK39	0	1	1	11.94	12.1	16.05	17.19	1.22264
TRIM13	0	1	1	9.26	10.2	13.81	12.8	1.22264
PATZ1	0	1	0.96	26.49	28.18	35.57	39.31	1.21419
ZCCHC2	0	1	0.96	9.75	9.02	13.71	11.89	1.21419
TRAPPC6B	0	1	0.972	10.84	12.33	15.36	16.49	1.21419
PARP6	0	1	0.992	22.91	24.57	34.71	30.6	1.21419
CACYBP	0	1	0.998	81.79	72.32	110.69	101.73	1.21419
RBM33	0	1	0.998	13.17	13.01	18.96	16.67	1.21419
WHSC1L1	0	1	0.999	26.46	25.35	34.93	34.82	1.21419
UNKL	0	1	0.999	12.7	12.55	18.26	15.96	1.21419
SRSF2	0	1	1	405.63	385.64	558.6	517.6	1.21419
HSPA9	0	1	1	303.48	277.61	416.07	382.69	1.21419
PRDX3	0	1	1	244.65	230.71	341.77	316.59	1.21419
SRSF7	0	1	1	164.29	163.76	230.65	219.1	1.21419
MRPL21	0	1	1	124.73	115.18	166.69	171.68	1.21419
STRAP	0	1	1	120.3	120.17	169.23	162.34	1.21419
ACAT1	0	1	1	88.62	91.15	131.56	117.2	1.21419
BIRC5	0	1	1	81.68	75.63	105.28	111.76	1.21419
CHD1L	0	1	1	72.28	72.45	93.81	92.22	1.21419
USP10	0	1	1	69.25	67.14	93.59	92.77	1.21419
RSL1D1	0	1	1	64.2	64.3	89.24	86.92	1.21419
CDK2	0	1	1	54.69	52.4	72.92	74.99	1.21419
CDC25A	0	1	1	46.08	43.39	60.53	60.87	1.21419
UNC50	0	1	1	41.36	41.35	55.45	59.47	1.21419
ZC3H7A	0	1	1	34.67	35.15	48.77	46.68	1.21419
RTF1	0	1	1	34.17	34.33	46.98	46.56	1.21419
SPG20	0	1	1	30.19	33.32	42.47	44.29	1.21419
RCOR3	0	1	1	16.52	17.94	22.34	22.57	1.21419
DPP8	0	1	1	15.71	14.08	21.23	19.69	1.21419
RAI1	0	1	1	13.48	11.87	17.49	17	1.21419
HACE1	0	1	0.955	6.04	5.26	7.39	7.93	1.20581
RRP7A	0	1	0.978	47.48	44.52	66.64	58.42	1.20581
DSN1	0	1	0.985	37.42	40.51	55.42	48.9	1.20581
ANKIB1	0	1	0.987	10.93	11.28	14.34	15.85	1.20581
TMEM206	0	1	0.992	22.95	24.53	31.11	33.72	1.20581
BTF3L4	0	1	0.993	19.66	19.64	25.41	27.87	1.20581
C19orf48	0	1	0.997	166.96	158.88	238.22	211.37	1.20581
CLIC4	0	1	0.997	49.46	43.42	65.7	60.81	1.20581
KDM1B	0	1	0.997	16.51	16.8	21.61	23.5	1.20581
C20orf112	0	1	0.998	14.05	15.91	20.01	20.28	1.20581
EIF5	0	1	0.999	79.62	76.81	112.5	100.16	1.20581
EDEM3	0	1	0.999	24.48	21.3	31.09	31.07	1.20581
FAM86A	0	1	0.999	18.67	21.51	28.3	26.77	1.20581
H2AFZ	0	1	1	1176.02	1083.62	1574.11	1577.23	1.20581
ATP5G1	0	1	1	278.77	257.96	372.52	385.65	1.20581
NUTF2	0	1	1	174.99	171.02	241.19	241.73	1.20581
POLD2	0	1	1	130.3	130.38	182.38	172.64	1.20581
SERPINB6	0	1	1	99.47	103.85	140.27	137.38	1.20581
GART	0	1	1	89.57	83.27	121.13	120.83	1.20581
DCTD	0	1	1	59.5	64.38	82.79	87.31	1.20581
NUP107	0	1	1	54.39	51.68	70.66	73.78	1.20581
CLK2	0	1	1	50.22	51.74	73.74	66.02	1.20581
GAPT	0	1	1	44.79	43.03	57.98	62.12	1.20581
THOC1	0	1	1	35.65	38.96	52.25	49.85	1.20581
LSG1	0	1	1	35.41	36.41	50.61	46.97	1.20581
NRAS	0	1	1	34.42	35.19	47.43	47.11	1.20581
DTL	0	1	1	29.89	27.68	39.99	38.43	1.20581
SLC35E2B	0	1	1	26.12	27.62	36.23	36.48	1.20581
OSBPL8	0	1	1	25.85	24.84	34.93	33.58	1.20581
BMS1	0	1	1	24.98	23.56	33.95	31.72	1.20581
TBC1D8	0	1	1	13.17	14.17	19.45	17.77	1.20581
TMEM192	0	1	0.962	14.99	15.98	22.28	19.51	1.19748
TMEM87A	0	1	0.965	44.2	44.23	62.01	58.3	1.19748
TSNAX	0	1	0.97	33.7	34.74	43.99	48.64	1.19748
TAOK1	0	1	0.982	17.07	14.68	21.91	20.67	1.19748
NUP155	0	1	0.991	24.47	21.25	31.6	29.7	1.19748
THRA	0	1	0.995	22.98	19.93	29.04	29.55	1.19748
QRSL1	0	1	0.995	15.8	15.85	22.65	19.96	1.19748
ABRACL	0	1	0.996	187.07	190.74	250.84	272.66	1.19748
MALSU1	0	1	0.996	48.55	52.72	68.63	72.01	1.19748
WRNIP1	0	1	0.997	42.25	44.55	56.5	60.75	1.19748
HMGN3	0	1	0.998	157.14	163.83	211.21	227.56	1.19748
MTA1	0	1	0.998	78.22	74.02	109.19	97.28	1.19748
UBR1	0	1	0.998	10.46	9.59	13.08	13.93	1.19748
LDHB	0	1	1	1216.58	1195.75	1641.59	1659.57	1.19748
ATF4	0	1	1	477.91	458.16	619.9	633.64	1.19748
DDX17	0	1	1	184.46	196.11	257.87	254.45	1.19748
LSM3	0	1	1	126.19	128.38	173.85	181.64	1.19748
TRA2B	0	1	1	101.24	96.21	130.8	135.58	1.19748
RPL7L1	0	1	1	96.9	88.27	126.93	127.38	1.19748
PABPN1	0	1	1	72.76	76.16	103.46	98.46	1.19748
RBM12	0	1	1	37.75	36.09	49.83	49.92	1.19748
MDC1	0	1	1	31.05	30.17	42.66	39.96	1.19748
MED13L	0	1	1	26.76	26.6	34.58	36.95	1.19748
AFF1	0	1	1	24.45	23.38	32.02	32.16	1.19748
CNOT6	0	1	1	23.52	22.45	30.15	31.83	1.19748
NID1	0	1	1	17.52	19.29	24.49	24.99	1.19748
FCHSD2	0	1	1	16.09	16.89	21.71	22.87	1.19748
RYBP	0	1	1	15.42	15.25	21.84	19.59	1.19748
HELZ	0	1	1	10.73	10.23	13.67	14.5	1.19748
TRAIP	0	1	0.951	16.93	15.9	21.09	23.33	1.18921
YIPF6	0	1	0.955	7.43	8.52	10.4	10.98	1.18921
EPB41	0	1	0.967	42.6	41.46	56.65	61.06	1.18921
PPIE	0	1	0.978	45.65	51.06	66.96	71.65	1.18921
WWC2	0	1	0.981	8.55	8.53	10.85	11.92	1.18921
NOB1	0	1	0.986	74.08	68.59	102.1	90.94	1.18921
WDR44	0	1	0.987	8.66	8.83	11.21	12.26	1.18921
MPHOSPH9	0	1	0.99	18.89	17.68	23.52	25.41	1.18921
USP34	0	1	0.996	24.18	23.34	30.44	32.77	1.18921
ACTL6A	0	1	0.997	77.59	74.73	102.78	103.48	1.18921
SLC7A5	0	1	0.998	86.28	81.91	118.68	106.46	1.18921
MRPS10	0	1	0.998	41.39	39.45	52.58	56.48	1.18921
RCCD1	0	1	0.998	26.79	23.45	33.52	34.07	1.18921
AK2	0	1	1	154.53	152.49	201.97	206.55	1.18921
LARP1	0	1	1	109.53	100.81	138.88	142.27	1.18921
FUBP1	0	1	1	96.93	92.7	124.27	130.79	1.18921
PRMT5	0	1	1	89.02	85.33	121.71	113.09	1.18921
API5	0	1	1	72.83	71.58	94.28	96.85	1.18921
PPIG	0	1	1	69.21	66.12	93.26	89.22	1.18921
SS18	0	1	1	40.86	42.25	54.47	56.75	1.18921
SMARCA5	0	1	1	41.54	39.02	52.48	55.02	1.18921
LIG3	0	1	1	35.14	31.61	45.17	45.97	1.18921
ZC3HAV1	0	1	1	33.5	30.71	44.77	41.27	1.18921
ACSL5	0	1	1	27.4	24.29	35.51	34.08	1.18921
MED1	0	1	1	26.22	24.98	33.56	34.62	1.18921
PPPDE1	0	1	1	22.45	20.66	28.3	29.41	1.18921
WDR36	0	1	1	19.96	18.72	25.75	25.87	1.18921
EARS2	0	1	1	17.51	15.96	22.41	22.53	1.18921
TGFBRAP1	0	1	0.959	26.98	22.93	33.57	32.87	1.18099
IFT172	0	1	0.971	7.59	7.53	9.56	10.5	1.18099
MRPL32	0	1	0.972	78.26	85.9	108.16	116.02	1.18099
CLASP2	0	1	0.974	21	18.61	25.54	27	1.18099
ANLN	0	1	0.976	44.2	39.87	54.09	57.35	1.18099
IBTK	0	1	0.986	26.06	24.84	34.19	33.52	1.18099
SERP1	0	1	0.99	118.28	121.38	153.7	165.71	1.18099
OPA1	0	1	0.993	33.33	29.2	41.33	42.05	1.18099
MAPKAPK5	0	1	0.997	30.29	28.54	41.6	37.39	1.18099
SPIN1	0	1	0.999	33.62	34.7	45.73	45.46	1.18099
ZMYM3	0	1	0.999	32.3	34.05	43.86	46	1.18099
CIRBP	0	1	1	154.68	161.34	211.29	214.39	1.18099
SUPT16H	0	1	1	150.27	134.57	191.03	186.63	1.18099
PNRC2	0	1	1	135.73	130.46	178.44	177.52	1.18099
SUMO1	0	1	1	103.76	102.44	135.42	141.54	1.18099
EPRS	0	1	1	100.14	93.59	126.07	131.22	1.18099
HSBP1	0	1	1	83.84	78.91	107.6	110.3	1.18099
SLC5A6	0	1	1	78.36	77.73	107.23	101.46	1.18099
TMEM167A	0	1	1	62.09	62.9	84.45	82.35	1.18099
RBBP4	0	1	1	57.43	55.52	74.08	75.83	1.18099
UBA3	0	1	1	54.93	56.79	73.84	76.59	1.18099
SEC63	0	1	1	35.77	35.64	47.52	47.52	1.18099
POGK	0	1	1	30.61	30.46	39.88	41.38	1.18099
C5orf15	0	1	1	28.05	29.54	37.72	39.44	1.18099
SLC25A40	0	1	1	26.16	25.38	36.17	32.66	1.18099
YTHDC1	0	1	1	24.15	22.32	31.25	30.46	1.18099
PAN3	0	1	1	14.36	15.69	20.36	19.47	1.18099
NCAPG2	0	1	0.985	59.72	52.72	76.8	71.84	1.17283
SLC35D1	0	1	0.993	8.88	8.68	11.12	11.94	1.17283
IGF2BP2	0	1	0.997	50.52	52.84	69.92	66.59	1.17283
SEP15	0	1	0.998	113.47	113.52	146.21	156.07	1.17283
UBFD1	0	1	0.998	23.99	25.81	32.09	33.69	1.17283
TUBGCP6	0	1	0.998	24.27	24.5	34.02	30.4	1.17283
DENND4A	0	1	0.998	12.59	11.34	15.5	15.95	1.17283
RUNX1	0	1	0.999	74.82	78.37	98.44	98.16	1.17283
RNF11	0	1	0.999	17.79	16.25	22.31	22.86	1.17283
APEX1	0	1	1	433.55	402.8	579.76	538.72	1.17283
TYMS	0	1	1	368.74	347.97	476.51	483.04	1.17283
RBMX	0	1	1	277.7	276.15	370.25	370.04	1.17283
SSBP1	0	1	1	235.56	239.02	315.87	328.44	1.17283
POLR1D	0	1	1	102.5	110.07	147.83	150.38	1.17283
GOLM1	0	1	1	83.46	79.53	110.52	105.62	1.17283
RBM17	0	1	1	73.94	71.21	100.73	91.17	1.17283
TRA2A	0	1	1	70.83	73.61	99.63	92.88	1.17283
RPE	0	1	1	50.04	48.67	64.92	67.66	1.17283
IREB2	0	1	1	44.19	41.66	58.55	54.87	1.17283
TPP2	0	1	1	43.59	42.19	56.91	56.02	1.17283
GPN3	0	1	1	40.09	38.31	51.34	54.05	1.17283
IVNS1ABP	0	1	1	39.37	36.87	49.81	50.84	1.17283
DIDO1	0	1	1	30.72	31.14	44.42	40.43	1.17283
UPF2	0	1	1	30.76	28.08	38.63	39.06	1.17283
SMC6	0	1	1	20.92	19.9	26.44	27.28	1.17283
SRPK2	0	1	1	18.37	20.1	25.28	25.58	1.17283
RAD50	0	1	1	18.21	18.32	23.5	24.6	1.17283
DDX46	0	1	0.981	59.1	54.58	78.37	70.84	1.16473
TRAM1	0	1	0.982	72.47	72	91.56	99.06	1.16473
ANKRD17	0	1	0.984	31.76	29.07	38.44	40.22	1.16473
MCM3	0	1	0.989	202.01	190.45	272.88	245.64	1.16473
C20orf20	0	1	0.991	36.35	35.45	50.24	45.13	1.16473
KRI1	0	1	0.996	37.86	34.34	49.63	45.77	1.16473
PA2G4	0	1	0.999	296.07	273.52	391.31	361.67	1.16473
TBCA	0	1	0.999	208.29	203.17	269.78	286.16	1.16473
EZH2	0	1	0.999	52.38	48.07	68.42	63.31	1.16473
ZFR	0	1	0.999	52.62	47.05	66.31	64.03	1.16473
HNRNPA1	0	1	1	2049.2	2070.17	2690.27	2751.63	1.16473
EIF3C	0	1	1	481.28	435.26	615.27	590.67	1.16473
CCT4	0	1	1	240.83	237.25	319.84	313.38	1.16473
ANP32A	0	1	1	238.14	217.95	302.54	299.07	1.16473
MRPL12	0	1	1	228.03	211.5	302.15	288.97	1.16473
MRPS34	0	1	1	219.9	203.47	290.79	276.08	1.16473
KHDRBS1	0	1	1	169.05	162.01	220.83	217.03	1.16473
POLE3	0	1	1	141.66	130.79	185.2	175.91	1.16473
MCM6	0	1	1	120	113.64	160.67	146.79	1.16473
OCIAD1	0	1	1	92.6	94.63	122.44	123.88	1.16473
POLR2B	0	1	1	87.08	81.26	114.04	107.89	1.16473
ATXN10	0	1	1	67.03	69.17	92.16	86.68	1.16473
TRUB2	0	1	1	55.1	50.22	71.44	68.99	1.16473
STAG2	0	1	1	41.92	39.93	52.73	54.4	1.16473
PMPCB	0	1	1	35.37	37	46.45	48.63	1.16473
FANCD2	0	1	1	35.48	33.75	45	45.84	1.16473
NCBP1	0	1	1	34.46	31.81	44.43	42.61	1.16473
SHOC2	0	1	1	27.02	26.02	34.35	35.11	1.16473
BPTF	0	1	1	20.83	21.09	27.03	27.57	1.16473
DOPEY2	0	1	1	14.92	14.1	18.66	19.28	1.16473
C9orf100	0	1	0.952	20.75	18.15	25.12	25.57	1.15669
TRMT6	0	1	0.955	35.58	33.16	47.8	42.7	1.15669
TRIM56	0	1	0.968	16.09	15.17	21.57	19.36	1.15669
DCTPP1	0	1	0.973	138.72	131.83	173.31	186	1.15669
AURKB	0	1	0.986	128.66	121.36	160.96	171.34	1.15669
LLPH	0	1	0.988	76.5	72.53	103.7	93.57	1.15669
PDCD10	0	1	0.988	63.24	58.82	78.34	83.21	1.15669
PHB	0	1	0.995	202.41	180.43	253.01	251.11	1.15669
TOMM6	0	1	0.997	269.93	267.48	347.26	368.52	1.15669
TMEM30A	0	1	0.997	45.34	45.38	60.06	58.43	1.15669
C17orf85	0	1	0.997	25.77	24.56	33.1	32.3	1.15669
GCC2	0	1	0.997	8.34	8.84	10.96	11.38	1.15669
GNAQ	0	1	0.998	48.77	45.71	60.64	63.59	1.15669
TIAL1	0	1	0.999	50.34	52.75	70.01	64.02	1.15669
OGFOD1	0	1	0.999	40.62	39.85	55.11	49.92	1.15669
SEC24A	0	1	0.999	17.52	16.68	22.76	23.02	1.15669
CCT8	0	1	1	308.29	300.07	401.85	400.87	1.15669
TAF15	0	1	1	202.52	194.04	264.06	256.88	1.15669
PFDN2	0	1	1	138.49	148.33	190.8	194.47	1.15669
DHX15	0	1	1	149.06	138.52	194.16	181.5	1.15669
MRPL18	0	1	1	109.36	99.76	140.12	138.25	1.15669
MTHFD1	0	1	1	106.6	99.75	137.35	132.49	1.15669
KDM1A	0	1	1	87.56	85.85	113.79	113.16	1.15669
CIRH1A	0	1	1	70.35	65.83	91.5	86.99	1.15669
EIF2A	0	1	1	49.82	51.37	65.76	66.63	1.15669
FBXW2	0	1	1	16.78	16.18	22.32	20.49	1.15669
CREB1	0	1	1	12.36	12.18	15.6	16.33	1.15669
OCRL	0	1	0.956	15.08	16.06	21.24	19.11	1.1487
EPB41L2	0	1	0.974	53.88	50.3	65.26	68.66	1.1487
GPD1L	0	1	0.984	13.52	14.55	17.86	18.45	1.1487
PPP2R2A	0	1	0.996	25.8	24.15	34.29	31.43	1.1487
YLPM1	0	1	0.998	29.97	29.2	38.91	37.4	1.1487
OSBPL1A	0	1	0.998	17.6	18.91	23.05	23.8	1.1487
NUP205	0	1	0.999	52.34	47.45	65.42	63.1	1.1487
MYCBP	0	1	0.999	41.39	38.5	51.27	52.69	1.1487
IMPDH2	0	1	1	300.64	317.19	416.55	391.2	1.1487
U2AF1	0	1	1	263.16	261.51	344.19	347.74	1.1487
NHP2	0	1	1	235.82	222.3	305.85	299.99	1.1487
PFKP	0	1	1	100.97	99.91	134.89	127.09	1.1487
LAS1L	0	1	1	62.56	58.45	80.57	76.89	1.1487
ELAVL1	0	1	1	44.64	43.54	56.86	57.1	1.1487
FBXO5	0	1	1	42.46	40.55	52.74	54.55	1.1487
ATF2	0	1	1	21.89	21.42	27.57	28.73	1.1487
IKBKAP	0	1	1	20.06	19.08	26.23	24.21	1.1487
PPP2R5E	0	1	0.951	20.07	17.87	24.21	24.63	1.14076
MRPL39	0	1	0.956	51.68	49.99	64.19	68.61	1.14076
VTA1	0	1	0.991	32.97	35.34	43.19	44.96	1.14076
PSRC1	0	1	0.997	47.23	45.1	59.17	60.61	1.14076
USP24	0	1	0.997	25.9	24.96	31.72	33.25	1.14076
ANP32B	0	1	1	454.97	444.51	588.55	585.76	1.14076
DNAJA1	0	1	1	273.67	250.71	349.3	335.6	1.14076
NDUFAB1	0	1	1	210.97	198.95	269.67	274.78	1.14076
SMARCE1	0	1	1	91.75	91.2	116.65	120.5	1.14076
CCNL2	0	1	1	81.5	81.25	118.43	108.21	1.14076
LSM14A	0	1	1	79.75	73.15	100.34	96.67	1.14076
PRRC2C	0	1	1	69.29	65.3	88.88	83.24	1.14076
GSPT1	0	1	1	59.44	57.34	76.93	73.04	1.14076
RAD51	0	1	0.961	29.46	29.18	36.53	39.07	1.13288
SOD1	0	1	0.974	236.02	213.07	291.33	295.88	1.13288
CDK12	0	1	0.983	28.29	25.47	34.18	34.23	1.13288
DDX1	0	1	0.989	109.89	104.49	133.99	140.11	1.13288
KPNA1	0	1	0.993	16.98	17.36	22.87	20.81	1.13288
CUL4B	0	1	0.996	16.72	16.12	20.49	21.46	1.13288
TXNL1	0	1	0.997	66.15	67.94	85.07	88.62	1.13288
CHURC1	0	1	0.997	28.2	27	34.47	35.88	1.13288
TRIO	0	1	0.998	15.23	15.01	20.1	18.32	1.13288
UBAP2	0	1	0.999	28.67	29.87	36.66	38.05	1.13288
SFPQ	0	1	1	309.44	298.28	399.42	379.53	1.13288
TCP1	0	1	1	257.02	242.11	327.84	312.8	1.13288
TMEM147	0	1	1	139.46	138.3	189.41	174.73	1.13288
PARVB	0	1	1	93.42	92.07	118.85	121.52	1.13288
KTN1	0	1	1	70.96	68.71	92.32	86.62	1.13288
ACADM	0	1	1	65.2	67.83	84.41	86.19	1.13288
C2orf29	0	1	1	57.81	53.82	73.38	69.73	1.13288
CYB5B	0	1	1	40.69	38.59	50.15	50.88	1.13288
RBL2	0	1	1	35.02	33.17	42.93	44.22	1.13288
AKAP11	0	1	0.952	12.03	11.05	15.17	14.03	1.12506
ATPAF1	0	1	0.955	49.57	44.45	59.24	60.51	1.12506
BRD7	0	1	0.956	74.29	71.52	90.12	95.17	1.12506
DDX42	0	1	0.957	77.21	76.08	100.09	94.93	1.12506
MDM2	0	1	0.972	16.38	15.82	21.36	19.37	1.12506
OSBPL9	0	1	0.98	42.95	43.14	52.96	55.87	1.12506
CHCHD8	0	1	0.989	123.7	132.33	164.52	169.56	1.12506
RANBP2	0	1	0.989	37.5	34.25	46.18	44.14	1.12506
RAN	0	1	1	1005.28	942.72	1281.77	1236.84	1.12506
EIF2S2	0	1	1	126.09	123.1	163.64	152.84	1.12506
SIGMAR1	0	1	1	120.88	114.23	153.16	148.94	1.12506
TMED10	0	1	1	89.71	85.4	112.08	110.66	1.12506
UBQLN1	0	1	1	66.56	64.52	83.08	82.95	1.12506
MRPL47	0	1	0.975	82.78	75.9	103.93	99.31	1.11729
TRIM44	0	1	0.998	30.63	28.9	37.08	37.94	1.11729
ZWINT	0	1	0.999	207.69	193.7	260.85	247.94	1.11729
PIP4K2B	0	1	0.999	25.44	25.95	31.78	32.9	1.11729
PAPOLA	0	1	1	94.06	88.53	116.8	112.97	1.11729
ME2	0	1	1	48.42	45.12	60.34	57.8	1.11729
KPNA4	0	1	1	18.17	17.23	22.94	21.49	1.11729
C11orf58	0	1	0.963	84.35	82.63	102.09	107.23	1.10957
CIAPIN1	0	1	0.994	76.46	70.72	94.29	90.85	1.10957
NASP	0	1	1	262.16	257.13	330.88	317.04	1.10957
SPCS1	0	1	1	153.98	147.65	191.61	193.64	1.10957
RAB3GAP2	0	1	0.98	15.59	14.9	18.66	19.05	1.10191
NAP1L4	0	1	0.985	103.9	96.34	124.9	124.2	1.10191
SMEK1	0	1	0.987	41.56	41.52	53.84	49.51	1.10191
NOL7	0	1	0.994	145.96	154.21	190.54	192.46	1.10191
PKMYT1	0	1	0.995	70.97	66.39	87.45	84.02	1.10191
CCT7	0	1	0.998	466.36	432.88	558.97	546.4	1.10191
CPSF7	0	1	1	81.3	80.06	103.83	97.23	1.10191
FAM168B	0	1	0.981	61.07	56.7	73.76	71.14	1.09429
ATP5J	0	1	0.99	233.66	231.77	281.43	296.52	1.09429
HNRNPC	0	1	0.993	568.59	534.16	681.94	678.05	1.09429
EIF4G3	0	1	0.997	26.92	26.81	32.99	33.67	1.09429
MPO	0	1	1	7432.96	7628.92	9484.13	9109.22	1.09429
SRSF5	0	1	1	264.65	272.23	345.37	325.1	1.09429
NUP210	0	1	0.958	98.83	92.66	119.38	113.88	1.08673
DICER1	0	1	0.991	29.46	27.55	35.31	34.3	1.08673
EIF2S3	0	1	0.994	128.86	136.05	162.66	162.44	1.08673
WDR6	0	1	0.997	67.54	67.27	81.37	83.14	1.08673
DDX5	0	1	0.999	292.27	297.65	374.64	350.05	1.08673
ILF2	0	1	1	372.36	361.4	454.04	452.53	1.08673
ST13	0	1	1	136.58	134.53	165.43	167.47	1.08673
CEP170	0	1	0.996	32.06	31.8	38.1	38.92	1.07923
PSME3	0	1	0.997	143.58	136.73	174.25	166.66	1.07923
MTPN	0	1	0.955	71.85	67.96	84.72	83.98	1.07177
LUZP6	0	1	0.955	71.85	67.96	84.72	83.98	1.07177
HNRNPK	0	1	0.965	575.69	546.01	689.71	665.05	1.07177
[truncated: 2,704 more rows]

## Sheet: DE genes TPM>10, >2 fold
Gene symbol	CML dow-regulation (PP)	CML up-regulation (PP)	BM1K _ctl tpm	BM9_ctl tpm	CML15_ctl tpm	CML17_ctl tpm	Fold change
RPS4Y1	1	0	451.67	483.45	0	0	13400.5
KDM5D	1	0	33.24	37.13	0.01	0.01	2256.7
DDX3Y	1	0	40.26	40.93	0.05	0.02	1031.12
EIF1AY	1	0	34.39	33.77	0	0.04	897.644
HLA-DQB1	1	0	15.74	24.88	0.02	0	744.434
HLA-DRB1	1	0	126.87	187.37	1.46	0.22	213.783
APOBEC3B	1	0	18.33	15.24	0.05	0.11	183.546
HLA-DRB5	1	0	44.72	61.28	0.6	0.11	157.586
CCL3L1	1	0	15.57	14.83	0	0.56	53.4456
CD163L1	1	0	53.55	59.7	4.12	0.75	26.3549
MMP12	1	0	26.27	12.29	1.58	0.08	26.1729
CCL24	1	0	64.03	95.06	6.6	0.74	25.1067
HLA-DRA	1	0	212.71	323.19	22.85	2.54	24.4201
CD14	1	0	618.71	619.25	49.71	9.43	24.0839
FCGR2C	1	0	27.15	28.74	1.28	1.58	22.0087
SDC2	1	0	12.15	13.33	0.91	0.39	22.0087
FUCA1	1	0	699.73	759.14	46.19	31.7	21.259
CCL4L1	1	0	20.54	11.48	1.44	0.31	20.2521
CCL4L2	1	0	20.54	11.48	1.44	0.31	20.2521
CCL13	1	0	91.25	81.38	6.09	3.83	19.9733
FAM20A	1	0	14.73	14.15	1.44	0.18	19.6983
FCGR3A	1	0	170.55	148.38	12.88	6.98	18.2522
FPR3	1	0	14	13.37	1.33	0.43	17.5087
ACP5	1	0	138.53	171	14.51	6.78	16.1113
HMOX1	1	0	310.08	366.92	39.24	10.48	15.6707
RASAL1	1	0	12.12	13.55	1.33	0.51	15.6707
TGFBI	1	0	219.5	205.81	24.4	7.39	15.2422
PLEKHG5	1	0	19.36	22.34	2.31	0.8	15.0324
C5AR1	1	0	91.24	92.88	8.17	5.91	14.8254
IL7R	1	0	186.91	194.13	21.74	8.26	14.5203
HSPA6	1	0	42.07	52.64	5	2.53	14.2215
C2	1	0	12.56	11.74	1.27	0.68	13.737
C3	1	0	81.05	77.14	7.6	5.42	13.6422
A2M	1	0	21.5	21.28	2.98	0.6	13.5479
TIAF1	1	0	18.98	23.49	2.52	1.15	13.0864
TPSAB1	1	0	13.07	9.53	1.7	0.3	12.7286
APOE	1	0	113.07	134.23	12.96	9.7	12.5533
FCGR2B	1	0	21.25	26.56	2.6	1.76	12.2101
FPR1	1	0	144.64	145.53	20.43	7.29	12.042
C1QC	1	0	776.35	716.44	113.49	30.38	11.9588
HS3ST1	1	0	12.08	9.89	1.58	0.5	11.8762
SULF2	1	0	14.93	17.12	2.26	0.9	11.4716
TLR8	1	0	16.01	18.1	2.58	0.93	11.0043
SERPINF1	1	0	139.9	154.36	18.22	12.48	10.9283
C1QB	1	0	182.84	194.38	36.6	3.72	10.8528
CCL3	1	0	76.35	46.39	9.42	3.81	10.7034
GPNMB	1	0	48.91	61.41	9.04	2.63	10.7034
CCL4	1	0	50.36	33	7.7	1.44	10.6295
CD163	1	0	105.98	86.31	17.1	3.72	10.4831
CNR2	1	0	18.45	17.89	1.93	1.99	10.4831
HLA-G	1	0	11.42	10.71	1.31	1.09	10.3388
SOCS3	1	0	95.42	92.24	16.06	4.63	10.3388
FABP4	1	0	17.86	12.76	3.05	0.36	10.2674
OLFML2B	1	0	41.02	44.41	5.79	3.63	10.2674
SLC11A1	1	0	72.21	92.27	13.41	5.04	10.1261
VSIG4	1	0	157.55	124.93	24.05	7.46	10.0561
LRP1	1	0	28.05	27.16	3.62	2.59	9.98664
OLR1	1	0	68.85	77.57	13.37	3.33	9.98664
RNASE1	1	0	79.88	65.84	14.45	2.6	9.78112
LILRB3	1	0	34.76	35.93	5.42	2.94	9.57983
ENPP2	1	0	86.21	93.57	18.37	3.65	9.31787
PLA2G7	1	0	165.41	184.54	29.24	13.86	9.31787
SLC7A8	1	0	40.13	47.26	7.8	2.6	9.31787
SLCO2B1	1	0	109.28	120.68	20.57	7.1	9.25351
CTSL1	1	0	279.32	268.78	49.1	20.12	9.00047
SPP1	1	0	707.84	462.33	130.68	19.23	9.00047
CES1	1	0	299.63	335.21	64.47	18.87	8.69388
DFNA5	1	0	12.19	12.91	2.07	1.17	8.69388
KYNU	1	0	28.11	28.69	5.54	1.99	8.63383
LILRB5	1	0	14.68	17.07	3.52	0.65	8.51496
TPSB2	1	0	12.58	14.41	1.25	2.33	8.51496
SLAMF8	1	0	29.3	23.35	5.98	1.11	8.45614
IFI30	1	0	1341.19	1460.91	276.79	108.5	8.39773
HLA-DMB	1	0	37.65	52.6	11.28	1.45	8.1681
PDK4	1	0	206.63	213.2	48.26	10.05	8.1681
CMKLR1	1	0	51.42	47.56	11.64	2.18	8.11168
PILRA	1	0	52.82	69.05	8.56	8.85	8.05564
COL6A1	1	0	13.57	10.85	2.02	1.41	8
SEMA6B	1	0	142.03	112.66	27.55	8.62	8
TMEM37	1	0	12.68	15.51	1.99	2.01	7.94474
FCGR1A	1	0	41.63	39.23	8.74	2.98	7.88986
FCGR1B	1	0	13.89	12.42	2.38	1.43	7.78124
PHLDA1	1	0	19.81	15.18	3.59	1.56	7.67411
SLC43A2	1	0	113.86	105.16	20.1	12.95	7.51618
ST14	1	0	47.11	36.36	9.95	2.69	7.51618
LMNA	1	0	263.72	188.81	48	20.5	7.46426
TYMP	1	0	511.02	473.24	106.45	44.83	7.46426
IL4I1	1	0	11.48	9.72	2.17	0.92	7.4127
MMP9	1	0	79.46	34.99	14.39	3.24	7.4127
SLC8A1	1	0	16.2	14.56	3.52	1.16	7.4127
MAFB	1	0	49.6	47.41	13.03	1.95	7.3615
LGALS3	1	0	149.72	139.03	37.03	8.96	7.26015
ARHGEF10L	1	0	25.38	24.13	6.01	1.77	7.21
SLC15A3	1	0	56.68	57.52	14.18	3.9	7.21
C1QA	1	0	150.07	154.23	35.11	14.07	7.1602
SECTM1	1	0	10.3	9.29	1.94	1.16	7.1602
CTSB	1	0	1158.49	1039.31	260.95	102.65	6.86852
KCNK13	1	0	20.86	19.54	5.98	0.76	6.86852
MAF	1	0	88.48	81.5	19.51	3.99	6.82108
FCGR2A	1	0	181.73	205.68	30.73	33.83	6.77396
RGL1	1	0	40.84	39.63	10.03	3.45	6.77396
SIGLEC7	1	0	36.82	35.78	8.53	3.75	6.77396
VCAN	1	0	154.2	149.08	33.44	10.17	6.72717
CCL2	1	0	420.43	282.44	89.16	33.16	6.6807
CXCL16	1	0	11.31	13.74	2.56	1.67	6.63456
DOCK4	1	0	11.21	12.31	2.76	1.27	6.54322
CRIP1	1	0	121.83	108.41	24.53	17.16	6.49802
CLEC4A	1	0	12.84	10.85	2.58	1.54	6.40856
EGR2	1	0	11.82	9.16	3.1	0.6	6.36429
ADAP2	1	0	34.83	31.27	9.41	2.64	6.23332
SQRDL	1	0	114.89	105.45	26.89	15.08	6.02099
MVP	1	0	91.7	79.02	19.32	13.03	5.9794
PTPRO	1	0	15.57	13.4	4.08	1.15	5.9794
SERINC2	1	0	9.44	11.21	2.03	1.77	5.9794
ANKH	1	0	18.23	17.6	4.84	2.08	5.85634
MRC1	1	0	148.45	144.88	47.54	9.81	5.81589
STAB1	1	0	218.02	193.7	60.9	19.08	5.81589
CALHM2	1	0	44.5	39.24	13.33	3.23	5.77572
SIGLEC9	1	0	54.68	49.07	16.32	4.26	5.77572
ALDH2	1	0	367.65	419.81	98.01	57.92	5.73582
HLA-DMA	1	0	33.61	47.47	11.75	4.64	5.6962
PDE1B	1	0	80.43	78.18	19.5	12.1	5.65685
NRP1	1	0	138.39	129.53	42.55	13.95	5.57897
ODF3B	1	0	41.24	47.24	11.66	6.58	5.57897
MAL	1	0	23.49	19.59	5.67	3.38	5.54044
SPHK1	1	0	11.13	7.24	2.49	1.21	5.54044
C19orf59	1	0	82.68	76.65	18.26	15.03	5.50217
CD86	1	0	70.82	73.09	21.86	8.26	5.42642
LY96	1	0	15.16	16.32	4.88	1.77	5.42642
HLA-B	1	0	467.19	479.4	116.52	83.78	5.38893
C19orf35	1	0	10.25	9.14	2.42	1.67	5.35171
GPR137B	1	0	18.56	18.1	4.27	3.52	5.35171
GPR77	1	0	12.15	11.48	1.89	3.11	5.35171
ITGB5	1	0	15.39	13.12	4.21	1.8	5.35171
S100A10	1	0	175.49	163.94	52.87	20.69	5.35171
HAVCR2	1	0	37.83	36.02	12.25	3.6	5.31474
IL8	1	0	187.25	146.51	58.39	13.79	5.31474
SFXN3	1	0	21.44	19.12	6.29	2.4	5.31474
SIRPB2	1	0	28	33.3	8.56	4.58	5.24157
TUBA1A	1	0	203.22	191.61	49.15	37.52	5.20537
GRN	1	0	515.4	550.31	158.63	78.37	5.1337
PLD2	1	0	14.22	14.82	3.95	2.43	5.1337
TSPAN33	1	0	17.01	16.79	4.48	2.98	5.1337
PLXDC2	1	0	41.17	43	14.07	4.66	5.09824
IGSF6	1	0	92.06	92.96	31.23	11.29	5.02805
TNFRSF25	1	0	16.17	21.12	4.65	3.18	5.02805
NAIP	1	0	123.62	129	39.15	17.04	4.99332
ICAM1	1	0	60.79	46.24	16.07	8.61	4.92458
RNF19B	1	0	35.84	42.15	11.38	6.57	4.92458
SLC16A10	1	0	10.8	14.62	2.68	3.15	4.92458
DSE	1	0	35.26	33.63	9.46	6.52	4.85678
MPEG1	1	0	58.05	57.9	22.45	4.68	4.85678
ACVRL1	1	0	12.94	10.73	4.21	1.35	4.82323
PROCR	1	0	26.06	31.74	8.05	5.67	4.82323
ZFP36L1	1	0	99.78	91.77	32.59	12.31	4.82323
CSF1R	1	0	414.15	413.23	139.65	55.72	4.78991
HP	1	0	515.24	496.25	148.25	79.46	4.78991
C3AR1	1	0	108.82	97.86	26.12	23.33	4.75683
CD101	1	0	46.01	43.52	15.28	6.11	4.75683
MTRNR2L6	1	0	247.53	298.98	74.77	56.97	4.75683
PPARD	1	0	27.01	26.07	8.7	5.82	4.75683
TCF7	1	0	8.45	10.26	2.72	1.72	4.75683
TMEM150B	1	0	28.52	28.69	8.19	5.67	4.75683
CD74	1	0	531.23	630.41	219.83	63.83	4.72397
ID3	1	0	93.22	86.49	39.12	5.83	4.62675
BCL3	1	0	69.03	59.08	18.59	13.08	4.59479
CHI3L1	1	0	784.35	948.05	309.05	123.35	4.59479
EMP1	1	0	13.16	8.12	4.67	0.61	4.59479
BTG2	1	0	88.39	70.77	24.7	14.78	4.56305
DPYD	1	0	22.94	22.54	6.33	5.37	4.56305
ALOX5AP	1	0	312.84	270.1	85.52	63.76	4.50023
MAPK13	1	0	24.94	21.7	7.76	4.1	4.46915
SEMA4C	1	0	48.42	43.47	15.24	8.09	4.46915
STAC	1	0	11.74	14.78	4.01	2.71	4.46915
GPR34	1	0	61.1	57.33	19.97	10.53	4.43828
SLC7A7	1	0	83.82	82.98	31.44	11.49	4.43828
ZNF366	1	0	13.24	10.32	4.64	1.39	4.43828
CYP27A1	1	0	11.04	13.27	3.25	3	4.40762
JUN	1	0	12.29	12.56	3.81	2.58	4.37717
RIN2	1	0	17.4	17.32	7.06	1.88	4.37717
LGALS1	1	0	1219.61	1040.34	342.87	265.15	4.34694
GPX3	1	0	48.75	46.22	13.24	11.81	4.31691
RNASE6	1	0	59.17	60.17	24.45	7.54	4.31691
ACE	1	0	18.56	21.94	5.29	4.18	4.28709
CYP4V2	1	0	8.5	10.31	2.81	2.13	4.28709
FTH1	1	0	3169.45	3566.73	993.84	813.26	4.28709
MILR1	1	0	36.08	42.24	10.29	10.95	4.28709
PI4K2A	1	0	22.95	20.53	8.13	3.35	4.28709
CST3	1	0	1279.33	1308.44	494.26	213.33	4.25748
CTSS	1	0	119.03	117.52	38.96	24	4.25748
FLVCR2	1	0	48.72	53.25	16.06	9.69	4.25748
GAS6	1	0	103.66	111.25	46.93	10.49	4.25748
PLEC	1	0	47.65	40.55	15.48	7.84	4.22807
AXL	1	0	35.66	38.83	16.59	3.53	4.19887
CD9	1	0	46.26	49.35	14.59	11.54	4.19887
HLX	1	0	41.36	39.49	16.1	6	4.16986
APOC2	1	0	258.35	253.32	77.39	66.73	4.11246
ASGR2	1	0	278.37	243.4	117.8	27.89	4.11246
CD276	1	0	63.76	50.94	19.19	10.44	4.11246
IL10RA	1	0	82.81	79.91	26.74	18.06	4.11246
SGK1	1	0	30.75	29.21	12.64	3.99	4.11246
SLC37A2	1	0	100.25	94.84	38.34	15.52	4.11246
CCR5	1	0	11.84	9.5	5.02	0.9	4.08405
CD40	1	0	36.13	32.96	11.75	7.57	4.08405
LGMN	1	0	51.3	55.94	23.16	6.38	4.08405
RBM47	1	0	34.1	31.58	15.43	3.22	4.08405
ADAMDEC1	1	0	10.62	7.12	3.64	1.33	4.05584
FGL2	1	0	89.87	81.99	38.19	9.9	4.05584
HCK	1	0	341.69	324.22	102.74	83.99	4.05584
IL13RA1	1	0	46.04	47.41	18.79	7.41	4.05584
TLR2	1	0	44.13	45.01	16.8	8.19	4.05584
CD36	1	0	197.49	177.38	86.58	16.3	4
CD68	1	0	540.19	608.13	179.7	146.85	4
CLEC7A	1	0	86.29	85.31	41.01	9.78	4
NLRC4	1	0	38.91	34.02	12.66	7.73	4
CLEC10A	1	0	151.51	152.79	74.4	14.51	3.94493
GNGT2	1	0	20.12	16.08	8.45	2.03	3.94493
LILRA6	1	0	9.13	10.27	3.96	1.62	3.94493
METRNL	1	0	66.62	61.66	24.81	12.46	3.94493
TLR1	1	0	21.23	19.64	8.37	3.38	3.94493
FAM129B	1	0	116.75	102.84	41.7	21.6	3.91768
RASA4	1	0	45.7	47.41	13.96	12.7	3.91768
RETN	1	0	542.23	541.56	200.89	124.38	3.91768
SMOX	1	0	82.88	72.67	33.85	11.57	3.91768
ADORA3	1	0	92.51	82.38	34.33	15.57	3.89062
ITGB7	1	0	125.27	88.02	49.03	14	3.86375
RTN1	1	0	12.41	13.05	4.39	3.05	3.86375
TNFSF12	1	0	27.19	32.8	10.6	7.2	3.86375
B3GALT4	1	0	9.99	11.1	3.29	2.94	3.83706
CCR1	1	0	109.24	103.31	51.36	11.76	3.83706
ANXA2	1	0	622.6	529.9	241.39	105.48	3.81055
CSF2RA	1	0	97.34	108.33	40.18	22.02	3.81055
CYTH4	1	0	77.33	72.54	27.18	17.29	3.81055
TFEB	1	0	21.73	19.82	9.84	2.59	3.81055
C9orf95	1	0	14.97	16.66	5.23	4.36	3.78423
GIMAP8	1	0	12.41	12.31	5.21	2.18	3.78423
IER3	1	0	38.95	37.2	14.34	8.74	3.78423
ADAM28	1	0	13.24	13.75	6.25	2.41	3.75809
ENG	1	0	254.79	242.32	90.18	59.3	3.75809
HLA-C	1	0	416.36	405.72	142.56	107.26	3.75809
MMP14	1	0	262.74	242.12	91.98	60.25	3.75809
ABI3	1	0	88.63	71.71	41.63	7.51	3.73213
FGL1	1	0	20.22	26.57	9.01	5.17	3.73213
GLIPR1	1	0	47.67	44.33	19.95	8.01	3.73213
GRINA	1	0	289.78	294.64	102.69	75.32	3.73213
RAB42	1	0	36.05	39.95	14.87	8.61	3.73213
DPYSL2	1	0	62.21	52.75	22.13	12.26	3.70635
PDLIM4	1	0	10.01	7.52	3.08	2.25	3.70635
CYP1B1	1	0	290.57	218.86	134.19	22.66	3.68075
FZD2	1	0	12.88	11.91	5.58	2.06	3.68075
TNF	1	0	12.68	11.1	5.99	1.41	3.68075
CTSH	1	0	199.59	185.73	78.03	43.15	3.65533
FAM26F	1	0	41.49	39.39	14.17	11.28	3.65533
MS4A7	1	0	15.29	14.46	7.74	1.75	3.65533
CEACAM4	1	0	47.66	52.06	15.12	16.28	3.63008
GPR84	1	0	22.37	16.12	9.03	3.13	3.63008
IRF5	1	0	78.91	79.93	36.07	12.86	3.63008
APOC1	1	0	192.23	185.42	64.13	59.07	3.605
DNASE2	1	0	45.54	53.87	18.15	13.13	3.605
HLA-A	1	0	489.15	508.54	159.11	156.59	3.605
NPL	1	0	57.27	64.79	22.09	15.64	3.605
SGPL1	1	0	31.37	32.96	12.75	7.41	3.605
SMAD7	1	0	32.19	32.36	13.08	6.42	3.605
VIM	1	0	1557.37	1446.42	545.74	403.4	3.605
SGK223	1	0	10.76	10.34	4.71	1.94	3.5801
APBB3	1	0	31.03	37.1	12.04	9.65	3.55537
IER5L	1	0	28.58	24.75	11.35	5.77	3.53081
LIPA	1	0	219.61	224.03	87.48	54.68	3.53081
SH2B2	1	0	12.45	11.03	4.89	2.66	3.53081
FAM109A	1	0	22.12	19.89	7.87	5.61	3.50642
FAM20C	1	0	55.03	48.79	25.87	7.93	3.50642
CAPG	1	0	440.8	421.43	171.94	111.41	3.4822
PLD3	1	0	505.77	528.53	178.66	152.36	3.4822
IL1RN	1	0	94.47	69.44	36.84	17.57	3.45815
OLFML3	1	0	11.62	10.95	6.36	1.13	3.45815
PADI2	1	0	89.43	89.2	31.17	27.11	3.45815
MARCH1	1	0	12.77	10.74	5.15	2.56	3.43426
LILRB2	1	0	21.84	21.56	9.25	5.09	3.43426
LRRK2	1	0	23.52	16.24	9.31	3.74	3.43426
GPR89C	1	0	11.31	9.18	4.01	2.82	3.41054
GLUL	1	0	425.54	433.2	137.97	147.34	3.38698
PMP22	1	0	138.07	170.38	52.59	52.52	3.38698
CASP1	1	0	123.98	114.91	55.87	23.69	3.36359
CDKN1A	1	0	102.4	92.27	36.01	29.44	3.36359
ETV5	1	0	16.11	12.57	6.22	3.44	3.36359
RASSF4	1	0	213.94	197.08	89.56	49.63	3.36359
FGD2	1	0	63.98	63.15	32.88	10.49	3.34035
IGFLR1	1	0	52.53	50.42	21.39	14	3.34035
PLBD1	1	0	57.65	44.29	27.57	7.27	3.34035
RCN3	1	0	39.63	41.84	18.37	9.51	3.34035
SH3TC1	1	0	38.67	32.3	14.98	9.08	3.34035
NAPRT1	1	0	32.71	37.6	13.5	10.71	3.31728
SLC45A4	1	0	22.03	23.25	7.81	7.58	3.31728
LILRA5	1	0	11.4	9.34	5.86	1.47	3.29436
LY86	1	0	29.52	33.29	17.94	4.22	3.29436
MMP19	1	0	21.39	23.49	8.14	7.23	3.29436
MXD1	1	0	45.58	46.46	18.26	13.25	3.29436
PLIN2	1	0	150.87	171.63	57.07	53.79	3.29436
SIGLEC12	1	0	108.22	99.01	35.92	34.52	3.29436
CAP1	1	0	604.65	565.97	203.99	201.19	3.27161
MERTK	1	0	21.89	22.96	9.25	6.2	3.27161
PIK3R5	1	0	94.66	87.24	37.36	24.94	3.27161
TAP1	1	0	17.03	15.28	6.25	4.94	3.27161
EPB41L3	1	0	110.11	102.84	54.8	19.55	3.24901
ITGAX	1	0	17.35	17.13	7.17	4.82	3.24901
SPRED1	1	0	17.59	14.75	7.58	3.65	3.24901
TYROBP	1	0	845.98	875.03	325.71	291.15	3.24901
DENND2D	1	0	30.04	31.49	12.72	8.98	3.22657
DAPP1	1	0	33.23	28.75	15.98	6.07	3.20428
PREX1	1	0	86.23	78.4	36.76	21.15	3.20428
SEMA4B	1	0	31.98	29.26	12.15	9.43	3.20428
IL4R	1	0	70.39	70.09	28.67	21.3	3.18215
MAFF	1	0	10.95	9.89	5.18	2.44	3.18215
MEFV	1	0	15.99	13	6.8	3.21	3.18215
SAMHD1	1	0	604.29	554.08	280.08	132.63	3.18215
GPBAR1	1	0	24.49	22.96	12.57	3.81	3.16017
HSD3B7	1	0	13.6	12.8	4.47	4.95	3.16017
LSP1	1	0	555.76	439.1	281.75	78.22	3.16017
TREM2	1	0	98.84	97.25	46.92	24.61	3.16017
BCL2A1	1	0	12.01	9.04	4.03	3.52	3.13834
BMF	1	0	39.11	47.32	16.73	14.11	3.13834
CARD16	1	0	32.95	32.45	16.18	8.22	3.13834
DBNDD2	1	0	40.03	42.88	16.81	12.96	3.13834
FOSL2	1	0	19.7	19.7	9.31	4.85	3.13834
ARHGAP31	1	0	24.5	22.09	10.92	5.9	3.11666
ATP2B1	1	0	39.84	44.11	19.53	10.94	3.11666
CCDC170	1	0	16.44	16.18	6.45	5.3	3.11666
MEIS3	1	0	10.29	10.55	3.99	3.6	3.11666
TMEM176B	1	0	21.98	32.52	9.59	10.43	3.11666
TOM1	1	0	95.3	97.71	41.56	28.63	3.11666
CD1C	1	0	18.21	14.33	10.58	1.41	3.09513
COLEC12	1	0	10.54	12.85	6.09	2.5	3.09513
GIMAP1-GIMAP5	1	0	15.09	16.37	6.66	4.85	3.09513
HLA-DPA1	1	0	20.31	30.27	11.99	6.21	3.09513
MAP3K6	1	0	13.91	10.3	6.36	2.47	3.09513
RHBDD2	1	0	103.16	101.81	41.79	33.51	3.09513
S100A6	1	0	685.09	664.29	281.41	226.3	3.09513
TBC1D2	1	0	30.06	31.11	14.01	8.3	3.09513
TMEM45B	1	0	12.76	9.98	4.78	3.53	3.09513
VDR	1	0	21.56	20.74	9.08	6.32	3.09513
GPR183	1	0	44.32	48.69	25.65	8.95	3.07375
PTAFR	1	0	96.76	102.05	30.48	42.6	3.05252
ARHGAP26	1	0	18.99	18.81	8.81	5.34	3.01049
LRRC25	1	0	28.71	22.66	13.08	6.36	3.01049
NCEH1	1	0	35.44	33.88	15	10.95	3.01049
OSGIN1	1	0	11.49	11.17	5.18	3.41	3.01049
PLEKHO2	1	0	90.73	85.07	36.27	29.51	3.01049
SH3BP5	1	0	39.53	33.74	19.98	7.71	3.01049
CREM	1	0	26.43	29.9	12.32	11.06	2.9897
FBLIM1	1	0	10.04	10.23	4.87	3.3	2.9897
PLXNC1	1	0	12.53	11.69	3.69	5.41	2.9897
ANXA5	1	0	597.24	577.5	259.83	193.29	2.96905
CEACAM21	1	0	16.44	13.89	6.28	5.37	2.96905
EMILIN2	1	0	104.98	102.62	50.13	29.06	2.96905
SUCNR1	1	0	13.74	10.78	6.3	3.16	2.96905
UPK3BL	1	0	50.25	65.78	24.47	20.25	2.96905
SLC2A8	1	0	11.67	13.7	5.51	4.23	2.94854
AIM1	1	0	35.55	29.03	17.09	7.71	2.92817
ATP1B1	1	0	39.41	33.77	19.7	8.71	2.92817
GAS7	1	0	57.97	49.33	27.88	13.4	2.92817
ORM1	1	0	37.49	37.83	9.68	19.9	2.92817
SNAI3	1	0	27.45	22.24	11.22	8.07	2.92817
NPC2	1	0	297.75	310.19	139.37	101.63	2.90795
SLC15A4	1	0	10.38	10.88	4.39	3.86	2.90795
AHNAK	1	0	18.55	16.03	6.56	7.13	2.86791
HBEGF	1	0	21.7	19.06	10.88	5.26	2.86791
MOB3C	1	0	21.33	20.99	9.98	6.67	2.86791
SERTAD1	1	0	26.18	21.44	11.57	7.44	2.86791
TBX3	1	0	15.03	16.53	8.1	4.31	2.86791
GIMAP1	1	0	11.6	11.51	5.81	3.34	2.8481
IGF2R	1	0	35.2	32.96	15.3	11.65	2.8481
RNF149	1	0	42.03	47.94	19.62	16.14	2.8481
CCR2	1	0	62.76	52.66	38.58	8.21	2.82843
ICOSLG	1	0	15.93	14.9	8.88	3.51	2.82843
NCF1	1	0	242.66	175.67	97.66	72.28	2.82843
BRI3	1	0	306.49	336.23	163.76	102.24	2.80889
CCL5	1	0	21.43	21.33	6.4	10.97	2.80889
FCGRT	1	0	454.87	474.93	229.51	147.71	2.80889
IL1B	1	0	61.38	49.74	20.9	24.25	2.80889
PGAM2	1	0	8.37	9.45	4.22	3.07	2.80889
SAT1	1	0	386.76	422.98	182.06	150.58	2.80889
TP53INP2	1	0	10.93	9.26	4.3	3.8	2.80889
PPARG	1	0	46.84	50.99	22.68	17.24	2.78949
RGS2	1	0	10.44	11.43	5.41	3.55	2.78949
TPK1	1	0	14.1	12.57	6.11	4.77	2.78949
TRPM2	1	0	53.41	49.14	27.48	13.93	2.78949
C1orf85	1	0	100.16	107.14	41.73	42.1	2.77022
CD300LF	1	0	61.09	67.44	28.07	24.9	2.77022
HK3	1	0	96.59	70.89	39.09	29.35	2.77022
PNPLA6	1	0	145.1	134.55	59.18	54.42	2.77022
POU2F2	1	0	30.85	27.64	16.84	8.09	2.77022
ZFP36	1	0	130.68	135.32	80.87	29.43	2.77022
CACNA2D4	1	0	10.93	9.45	4.59	3.74	2.75108
CYBB	1	0	319.97	279.99	162.72	84.54	2.75108
NCF2	1	0	210.09	227.88	107.12	73.22	2.75108
NPBWR1	1	0	26.7	23.48	11.41	9.55	2.75108
NPC1	1	0	25.14	26.74	12.18	9.06	2.75108
PLAUR	1	0	86.91	72.31	35.94	30.69	2.75108
PTPRJ	1	0	48.88	42.32	25.33	14.51	2.75108
TEX101	1	0	22.91	23.4	5.33	13.77	2.75108
TMEM176A	1	0	11.81	16.06	5.03	6.57	2.75108
CYTIP	1	0	29.87	35.23	16.73	10.41	2.73208
DOCK10	1	0	47.93	45.84	24.05	14.72	2.73208
FTL	1	0	20048.2	20696.4	10429.8	6802.3	2.73208
IRF2BPL	1	0	13.84	14.48	5.95	5.75	2.73208
MATN2	1	0	33.89	45.14	16.01	16.49	2.73208
NRG1	1	0	12.11	10.42	6.2	3.32	2.73208
S100A11	1	0	1388.12	1356.76	653.9	519.49	2.73208
TAPBPL	1	0	17.13	15.85	7.72	6.06	2.73208
TTYH3	1	0	252.96	237.16	123.42	78.99	2.73208
C5orf20	1	0	27.31	26.92	19.56	3.21	2.71321
TBXAS1	1	0	68.17	67.69	29.91	25.67	2.71321
ALOX5	1	0	153.27	161.56	72.69	61.13	2.69447
BLVRB	1	0	167.01	157.89	86.17	53.83	2.69447
LPAR6	1	0	46.96	48.47	29.82	9.66	2.69447
ANXA1	1	0	608.2	549.86	260.96	235.36	2.67586
CCDC109B	1	0	21.27	21.49	12.28	6.05	2.67586
GPR35	1	0	90.75	82.68	44.94	29.06	2.67586
MMP17	1	0	17.75	15.31	9.08	5	2.67586
NLRC5	1	0	19.15	15.96	9.74	5.05	2.67586
PPM1M	1	0	54.58	57.21	25.35	21.32	2.67586
VASH1	1	0	48.66	47.23	24.75	15.78	2.67586
CCR6	1	0	12.04	12.89	7.08	3.46	2.65737
CORO1B	1	0	280.53	269.4	127.16	107.89	2.65737
RAB3IL1	1	0	42.57	37.71	24.14	10.24	2.65737
SLC26A11	1	0	16.84	17.49	9.73	4.72	2.65737
NDRG2	1	0	142.2	130.19	79.49	38.04	2.63902
NUDT14	1	0	31.5	33.99	15.66	12.92	2.63902
TM6SF1	1	0	21.47	25.3	10.36	9.85	2.63902
NBPF16	1	0	27.15	25.42	11.64	10.92	2.62079
CXCL1	1	0	93.41	86.53	61.33	18.49	2.60268
DYSF	1	0	33.65	29.2	11.82	14.87	2.60268
ITGB2	1	0	584.6	521.15	260.11	220.46	2.60268
PLA2G15	1	0	54.41	54.78	25.45	22.17	2.60268
GK	1	0	24.15	27.72	12.25	10.18	2.58471
LACC1	1	0	59.3	53.37	33.06	16.08	2.58471
PITPNM1	1	0	46.45	42.86	19.59	19.36	2.58471
SNX8	1	0	41.09	38.13	19.91	14.55	2.58471
CD1D	1	0	35.2	31.04	23.89	5.49	2.56685
GPR132	1	0	19.1	18.46	8.32	8.12	2.56685
MMP25	1	0	19.92	18.05	8.88	7.77	2.56685
PSAP	1	0	1218.71	1237.95	602.56	481.54	2.56685
SIDT2	1	0	22.96	21.27	11.65	7.85	2.56685
TBC1D12	1	0	10.46	9.07	6.31	2.3	2.56685
ABCD1	1	0	28.55	27.39	14.25	10.48	2.54912
CD53	1	0	274.65	263.78	150.55	90.6	2.54912
MYO1C	1	0	21.1	18.2	9.89	7.46	2.54912
SASH1	1	0	14.71	12.69	8.72	3.45	2.54912
SASH3	1	0	153.51	140.92	76.94	54.03	2.54912
SLC2A6	1	0	66.82	47.18	27.09	23.3	2.54912
AOAH	1	0	45.27	44.41	25.06	15.13	2.53151
NFAM1	1	0	65.39	65.82	28.16	30.07	2.53151
PLAU	1	0	58.2	60.07	33.15	20.06	2.53151
RAB20	1	0	43.19	42.29	21.16	17.41	2.53151
RELB	1	0	17.82	9.67	6.21	6.05	2.53151
ADAM9	1	0	66.22	57.58	31.09	24.6	2.51403
IL10RB	1	0	95.74	99.63	48.8	39.49	2.51403
LRP10	1	0	80.23	73.87	34.53	34.48	2.51403
TMEM106A	1	0	20.93	21.64	11.03	8.12	2.51403
C15orf38	1	0	18.26	16.79	8.8	7.12	2.49666
MS4A6A	1	0	206.94	215.59	164.94	34.04	2.49666
OSCAR	1	0	34.22	39.21	17.91	14.93	2.49666
C4orf34	1	0	9.66	13.78	5.55	5.23	2.47942
CYP2S1	1	0	58.17	57.7	36.87	16.37	2.47942
GIMAP2	1	0	10.05	9.69	5.43	3.69	2.47942
KCNK6	1	0	27.2	28.21	12.14	13.13	2.47942
PLBD2	1	0	49.81	51.49	23.55	22.56	2.47942
CTSZ	1	0	1121.99	1015.44	581.75	415.38	2.46229
TGFBR2	1	0	80.1	79.79	39.07	34.19	2.46229
DOK2	1	0	132.89	113.01	65.32	49.73	2.44528
LAPTM5	1	0	980.1	940.52	479.24	413.6	2.44528
AP1B1	1	0	258.1	227.08	124.72	100.38	2.42839
BHLHE40	1	0	87.5	95.43	39.75	45	2.42839
C20orf118	1	0	9.09	11.55	6.49	3.2	2.42839
COL6A2	1	0	14.42	10.3	6.13	5.38	2.42839
FOLR2	1	0	17.11	13.97	10.33	4.39	2.42839
MCOLN1	1	0	44.23	44.35	25.16	16.26	2.42839
RENBP	1	0	41.47	53.55	24.3	20.48	2.42839
RHOBTB2	1	0	19.76	21.7	10.6	8.32	2.42839
SLC31A2	1	0	49.11	51.66	25.98	21.31	2.42839
TIMP2	1	0	115.19	114.09	66.03	40.68	2.42839
APIP	1	0	68.69	67.59	32.4	32.46	2.41162
CTSD	1	0	1611.45	1640.68	864.96	664.21	2.41162
DGAT2	1	0	28.85	25.45	15.08	10.37	2.41162
GLIPR2	1	0	113.31	115.02	54.42	53.54	2.41162
MYOF	1	0	40.32	33.67	23.29	11.26	2.41162
PDE4A	1	0	13.58	15.31	8.12	5.28	2.41162
PRKCA	1	0	46.82	43.17	22.47	19.56	2.41162
STAC3	1	0	41.73	47.74	18.21	24.12	2.41162
SCIMP	1	0	22.95	18.24	16.12	4.04	2.39496
SCO2	1	0	55.61	55.94	33.69	20.26	2.39496
PGA4	1	0	15.92	10.61	8.44	4.37	2.37841
PTPRE	1	0	34.77	34.3	22.82	9.79	2.37841
CRYL1	1	0	26.89	29.12	12.57	14.46	2.36199
FCER1G	1	0	497.16	477.92	267.86	214.67	2.36199
KIAA1522	1	0	12.17	11.21	5.84	3.64	2.36199
AHR	1	0	15.76	12.76	7.69	6.02	2.34567
CCRL2	1	0	10.66	11.55	5.04	5.7	2.34567
MKNK1	1	0	119.79	121.23	70.23	46.3	2.34567
PLSCR1	1	0	120.15	124.29	60.6	57.51	2.34567
PPDPF	1	0	77.51	81.79	36.9	41.48	2.34567
PTGFRN	1	0	15.8	15.34	9.45	5.52	2.34567
RIPK3	1	0	22.93	22.93	12.32	9.86	2.34567
SIPA1L2	1	0	12.68	13.42	6.77	5.73	2.34567
SLC22A5	1	0	9.8	10.99	6.07	3.97	2.34567
C19orf66	1	0	14.28	17.17	8.31	6.97	2.32947
GAA	1	0	89.81	99.99	51.79	39.65	2.32947
P2RX4	1	0	42.84	37.65	21.98	17.42	2.32947
PPFIBP2	1	0	10.68	11.46	6.79	3.32	2.32947
SDC4	1	0	13.78	10.42	6.62	5.11	2.32947
ZSWIM6	1	0	13.67	14.14	7.69	5.77	2.32947
ATP6V0C	1	0	676.41	649.9	380.06	278.8	2.31338
ATP6V0D1	1	0	290.6	273.53	158.68	119.84	2.31338
HLA-E	1	0	238.9	241.82	123.7	111.45	2.31338
NEU1	1	0	126.34	147.35	69.44	64.73	2.31338
RRAS	1	0	10.77	9.77	4.84	5.33	2.31338
TMEM2	1	0	29.44	29.5	16.05	12.5	2.31338
FPR2	1	0	41.95	33.28	19.54	17.53	2.2974
GSTM4	1	0	36.06	40.65	18.91	19.19	2.2974
MYO1F	1	0	298.27	289.29	160.2	129.05	2.2974
NAAA	1	0	34.85	36.3	20.21	14.9	2.2974
TNFRSF1B	1	0	172.38	166.22	106.2	60.51	2.2974
UCP2	1	0	266.92	257.99	139.33	120.94	2.2974
AKR1C1	1	0	8.99	10.43	3.71	5.97	2.28153
FMNL3	1	0	13.11	12.83	6.96	5.81	2.28153
RIT1	1	0	26.62	28.97	15.32	12.16	2.28153
SKIL	1	0	12.6	12.02	7.17	4.7	2.28153
AP2A2	1	0	64.35	62.89	37.08	26.08	2.26577
DEFA4	1	0	1327.95	1435.47	571.5	853.1	2.26577
IFI27L2	1	0	55.53	59.7	29.23	30.29	2.26577
SH3BGRL3	1	0	965.51	925.99	471.97	490.08	2.26577
SIRPA	1	0	203.32	182.56	106.84	84.67	2.26577
SRA1	1	0	75.01	74.97	40.49	36.24	2.26577
ACSL1	1	0	71.82	63.98	37.09	31.02	2.25012
FADS3	1	0	13.07	13.33	6.31	7.02	2.25012
HCLS1	1	0	343.58	332.85	177.15	165.43	2.25012
RNF135	1	0	37.21	39.3	21.8	16.4	2.25012
RXRA	1	0	76.78	63.52	47.3	23.17	2.25012
SMPD1	1	0	17.49	17.51	8.38	9.27	2.25012
ARHGAP18	1	0	53.04	53.02	24.92	28.72	2.23457
ARHGEF40	1	0	21.79	19.89	12.63	8.35	2.23457
BLVRA	1	0	19.81	20.57	9.37	10.86	2.23457
CTSC	1	0	822.47	897.87	449.89	397.7	2.23457
DAB2	1	0	45.42	50.74	32.48	16.22	2.23457
EIF4EBP3	1	0	24.67	24.86	13.38	12.39	2.23457
ICAM3	1	0	177.7	172.5	80.87	96.91	2.23457
PECAM1	1	0	41.38	47.27	23.74	20.88	2.23457
PITPNC1	1	0	16.71	18.06	9.11	8.52	2.23457
BAIAP2	1	0	40.78	39.52	23.47	17.53	2.21914
FLOT1	1	0	183.27	182.29	93.92	93.58	2.21914
GABARAPL1	1	0	47.64	47.29	24.09	24.4	2.21914
LTA4H	1	0	147.85	152.31	89.65	64.17	2.21914
NKG7	1	0	241.33	257.11	131.36	128.34	2.21914
PAPSS2	1	0	10.98	10.67	5.78	5.18	2.21914
SBNO2	1	0	87.09	70.48	43.81	34	2.21914
THBD	1	0	14.11	12.65	9.03	4.61	2.21914
KCTD17	1	0	18.79	16.02	10.89	7.08	2.20381
NFKBIA	1	0	145.79	120.39	78.02	60.41	2.20381
NQO1	1	0	36.22	30.55	26.16	8.38	2.20381
OSBPL11	1	0	23.03	22.67	14.63	8.8	2.20381
PXN	1	0	25.78	23.5	15.4	9.93	2.20381
ARID5A	1	0	65.42	59.71	37.47	27.45	2.18859
CARD9	1	0	99.93	93.94	49.8	50.42	2.18859
FCN1	1	0	448.1	290.87	201.63	185.58	2.18859
IFI35	1	0	36.02	33.42	21.03	15.45	2.18859
IL18BP	1	0	19.16	20.88	10.52	7.3	2.18859
SCARB2	1	0	23.86	23.12	14.24	9.79	2.18859
TPCN1	1	0	25.27	27.87	12.49	14.66	2.18859
SEPT9	1	0	209.23	186.83	106.8	87.8	2.17347
ATP6V0A1	1	0	67.76	73.05	38.99	34.25	2.17347
CECR1	1	0	45.66	56.92	27.55	23.51	2.17347
FIG4	1	0	37.77	40.47	21.49	19.3	2.17347
G6PD	1	0	278.12	266.01	136.37	145.45	2.17347
IQGAP1	1	0	154.42	132.15	79.73	68.12	2.17347
NFKB2	1	0	22.94	16.57	10.29	10.3	2.17347
PITPNA	1	0	103.58	107.44	62.86	47.08	2.17347
PTPRC	1	0	92.07	82.17	48.9	40.96	2.17347
SLC27A3	1	0	39.97	37.93	21.23	19.51	2.17347
TMEM51	1	0	12.82	13.32	8.48	5.38	2.17347
AHRR	1	0	43.06	42.54	29.66	15.02	2.15846
ANXA4	1	0	40.81	42.13	21.63	22.11	2.15846
ARNTL	1	0	12.64	11.68	6.67	6.06	2.15846
EHBP1L1	1	0	82.4	74.77	49.49	32.46	2.15846
FAM105A	1	0	29.06	30.63	19.32	11.79	2.15846
KIAA0930	1	0	233.5	216.66	148.83	85.91	2.15846
LASP1	1	0	287.06	253.19	146.3	135.8	2.15846
TLR4	1	0	55.41	54.66	35.9	21.24	2.15846
TNFRSF6B	1	0	11.38	8.92	5.64	5.11	2.15846
TNS3	1	0	29.04	27.54	18.38	11.07	2.15846
ARHGAP27	1	0	91.25	79.05	55.44	37.6	2.14355
GPSM3	1	0	241.81	232.74	125.86	126.94	2.14355
NBPF9	1	0	9.04	10.79	5.44	4.98	2.14355
POLD4	1	0	84.9	78.88	41.11	45.6	2.14355
TRIB1	1	0	20.81	21.06	11.33	10.66	2.14355
C10orf54	1	0	145.25	146.93	83.17	71.43	2.12874
CASP4	1	0	64.55	76.25	42.99	33.01	2.12874
H6PD	1	0	23.47	23.68	11.73	13.12	2.12874
IL17RA	1	0	78.83	74.22	46.92	33.77	2.12874
JOSD2	1	0	40.87	33.8	20.74	19.76	2.12874
LTBR	1	0	119.24	122.97	77.85	51.56	2.12874
MMD	1	0	42.93	36.8	26.28	16.31	2.12874
TFE3	1	0	62.27	62.25	37.05	29.2	2.12874
USF1	1	0	104.32	103.38	64.78	46.76	2.12874
ZYX	1	0	540.88	503.42	336.35	222.75	2.12874
C16orf7	1	0	11.58	13.84	7.85	5.74	2.11404
CYFIP1	1	0	94.06	84.69	57.6	37.11	2.11404
FLOT2	1	0	229.01	203.39	119.19	112.8	2.11404
MAP1S	1	0	59.66	52.2	34.93	24.99	2.11404
QSOX1	1	0	443.93	425.23	254.04	212.58	2.11404
SRC	1	0	32.97	28.01	18.59	14.07	2.11404
TK2	1	0	9.71	10.36	6.17	4.6	2.11404
C10orf26	1	0	42.15	44.17	20.75	25.62	2.09943
EMP3	1	0	293.31	269.47	174.59	136.28	2.09943
HNMT	1	0	38.64	33.53	29.91	17.99	2.09943
MGAT1	1	0	244.02	248.76	141.91	116.59	2.09943
NFKBIE	1	0	67.63	56.17	38.39	28.43	2.09943
RNASEL	1	0	9.96	10.18	5.02	5.77	2.09943
SGMS1	1	0	16.88	16.41	10.24	7.68	2.09943
CREBL2	1	0	16.81	17.98	9.26	9.54	2.08493
DUSP3	1	0	122.48	131.65	75.64	61.9	2.08493
EHD1	1	0	124.46	99.11	57.85	62.97	2.08493
FKBP15	1	0	59.49	60.05	36.48	28.06	2.08493
IQSEC1	1	0	17.07	15.76	10.39	7.61	2.08493
NAB2	1	0	27.38	23.44	18.33	9.31	2.08493
RNH1	1	0	348.28	329.72	211.18	159.79	2.08493
SQSTM1	1	0	151.84	165.53	88.32	84.05	2.08493
TBC1D10A	1	0	17.32	15.64	8.77	9.21	2.08493
AGT	1	0	15.85	18.05	12.85	5.79	2.07053
B3GNT7	1	0	45.04	37.2	31.01	13.92	2.07053
CPQ	1	0	17.84	17.73	10.31	9.2	2.07053
HTRA3	1	0	12.83	12.84	7.23	6.76	2.07053
IL3RA	1	0	31.22	39.58	20.33	18.65	2.07053
KIAA1274	1	0	39.33	34.47	27.35	13.02	2.07053
MAST3	1	0	18.27	19.06	11.25	9.05	2.07053
MPP1	1	0	136.48	149.87	76.75	79.94	2.07053
NOTCH1	1	0	57.97	54.44	37.78	23.46	2.07053
RAP2B	1	0	28.75	29.59	16.99	14.75	2.07053
SLC2A3	1	0	63.67	62.65	35.23	33.79	2.07053
TSTD1	1	0	11.72	13.37	5.97	8.58	2.07053
ABHD12	1	0	103.14	109.12	70.15	47.72	2.05623
ACOX3	1	0	18.59	18.53	10.91	9.48	2.05623
ASS1	1	0	22.1	17.27	14.54	7.38	2.05623
C11orf75	1	0	46.25	46.39	27.41	24.58	2.05623
C9orf64	1	0	19.69	19.26	11.03	10.35	2.05623
CDKN2C	1	0	16.81	13.13	9.32	7.25	2.05623
GSN	1	0	307.66	290.44	152.88	176.52	2.05623
IFNGR1	1	0	116.74	129.99	79.29	57.03	2.05623
KIFC3	1	0	11.2	9.21	5.51	5.69	2.05623
MAP3K14	1	0	10.53	10.27	7.95	3.49	2.05623
MOB3A	1	0	116.99	106.18	65.9	56.78	2.05623
RGAG4	1	0	20.15	20.58	11.77	10.57	2.05623
SLC35D2	1	0	15.77	19.01	8.56	10.64	2.05623
SPINT2	1	0	74.57	86.6	42.79	46.52	2.05623
TNFAIP8L2-SCNM1	1	0	28.44	29.68	16.24	15.84	2.05623
AMICA1	1	0	141.74	155.23	92.18	72.47	2.04202
DEDD2	1	0	40.35	36.98	21.83	21.2	2.04202
GPR162	1	0	18.68	21.3	11.91	7.71	2.04202
KIAA1598	1	0	17.22	16.74	10.58	8.22	2.04202
MBOAT7	1	0	96.34	99.99	49.1	59.67	2.04202
PDXK	1	0	48.3	41.57	27.83	21.63	2.04202
POLR2J3	1	0	75.84	75.59	44.72	39.63	2.04202
RAB43	1	0	15.14	13.09	9.49	5.86	2.04202
SDSL	1	0	13.75	15.09	7.16	8.94	2.04202
CTNND1	1	0	62.52	59.4	36.09	30.9	2.02792
FLNA	1	0	451.46	398.33	262.15	207.3	2.02792
HEXB	1	0	131.81	140.19	95.01	58.45	2.02792
HPGDS	1	0	30.68	28.81	12.63	20.72	2.02792
NINJ1	1	0	163.75	171.24	106.32	83.39	2.02792
SYK	1	0	211.81	200.27	125.62	103.44	2.02792
TMEM127	1	0	58.36	57.02	32.49	31.49	2.02792
ARRDC4	1	0	15.38	15.46	10.79	6.53	2.01391
C17orf62	1	0	144.33	142.85	89.83	68.74	2.01391
DTX2	1	0	37.77	37.31	22.64	18.85	2.01391
GIMAP6	1	0	25.45	22.38	14.22	12.24	2.01391
LPPR2	1	0	13.54	13.05	9.09	5.83	2.01391
MYO1G	1	0	236.69	224.8	131.59	127.13	2.01391
PIP5K1C	1	0	46.36	46.15	27.51	24.16	2.01391
RARA	1	0	72.98	67.4	46.23	32.58	2.01391
TFPT	1	0	43.9	37.73	25.81	20.82	2.01391
ZNF641	1	0	15.91	16.41	10.28	7.8	2.01391
ZNF710	1	0	54.73	52.55	32.41	27.48	2.01391
ALDH3B1	1	0	38.78	39.68	21.67	22.31	2
CD52	1	0	388.86	369.54	226.29	219.1	2
EPAS1	1	0	18.13	18.63	9.25	11.38	2
GNPDA1	1	0	78.5	86.82	55.55	38.26	2
GPR108	1	0	66.59	66.19	38.44	37.1	2
GPR65	1	0	12.63	12.84	8.38	5.96	2
IFI16	1	0	92.97	90.55	72.74	31.33	2
SPATS2L	1	0	11.03	9.28	7.06	4.36	2
ZBTB7B	1	0	102.68	84.2	56.72	47.53	2
ATHL1	0	1	9.59	12.19	24.57	24.67	2
FAN1	0	1	9.12	8.27	20.49	18.69	2
JAM3	0	1	6.14	6.77	13.76	15.31	2
PHC1	0	1	6.48	8.08	16	16.74	2
CCDC34	0	1	17.69	15.43	35.04	39.62	2.01391
GLS	0	1	32.09	32.34	71.72	75.77	2.01391
ISYNA1	0	1	26.15	26.07	59.22	59.49	2.02792
PTBP2	0	1	4.2	4.91	10.77	10.12	2.02792
PVRIG	0	1	16.79	17.06	40.3	37.91	2.02792
SNRNP48	0	1	9.31	8.78	22.97	18.55	2.02792
MCTP2	0	1	3.59	3.86	6.95	10.12	2.04202
LPHN1	0	1	4.17	4.4	10.24	9.62	2.05623
LRRC8B	0	1	4.31	4.5	8.87	11.52	2.05623
NGFRAP1	0	1	48.24	52.15	114.2	122.96	2.05623
NT5C3	0	1	17.58	16.59	41.16	38.82	2.05623
PAQR3	0	1	6.24	6.9	13.68	16.71	2.05623
THOC3	0	1	74.46	72.88	171.07	172.75	2.05623
TP53RK	0	1	28.89	31.16	57.76	81.43	2.05623
CASD1	0	1	7.54	7.99	17.82	18.34	2.07053
CCDC28B	0	1	7.31	9.31	17.26	22.56	2.07053
DSCC1	0	1	17.14	17.56	35.01	46.09	2.07053
FAM216A	0	1	13.37	14.56	30.61	35.46	2.07053
MTSS1L	0	1	11.15	10.81	25.47	25.72	2.07053
SACS	0	1	6.63	6.61	16.27	14.48	2.07053
C11orf1	0	1	7.79	9.26	19.45	21.55	2.08493
HOMER2	0	1	5.62	6.23	11.45	16.71	2.08493
TRNT1	0	1	18.53	18.35	39.35	47.79	2.08493
C1orf9	0	1	14.17	16.11	31.77	39.47	2.09943
FAM175A	0	1	6.41	7.31	14.11	18.5	2.09943
RAB38	0	1	7.69	7.32	16.36	19.67	2.09943
RFXAP	0	1	4.75	5.15	11.86	11.63	2.09943
RNF144A	0	1	11.51	14.16	28.25	32.25	2.09943
SLC25A36	0	1	13.41	14.82	34.14	32.5	2.09943
VPS13A	0	1	6.35	6.09	13.98	15.95	2.09943
B4GALT6	0	1	5.84	6.44	14.7	14.46	2.11404
MOB1B	0	1	7.89	7.32	17.83	16.37	2.11404
MTSS1	0	1	7.61	8.33	16.05	21.68	2.11404
S1PR4	0	1	3.19	4.38	8.14	10.11	2.11404
CA8	0	1	5.22	6.04	13.67	13.54	2.12874
LTB4R2	0	1	4.43	4.45	11.6	9.99	2.12874
NRGN	0	1	22.31	23.34	59.13	52.75	2.12874
PRKCQ	0	1	8.1	8.24	16.42	23.09	2.14355
SLC38A5	0	1	37.35	34.95	93.14	83.63	2.14355
PABPC1L	0	1	7.98	9.54	22.53	20.52	2.15846
ALDH7A1	0	1	4.19	3.9	10.87	8.97	2.17347
FAM212A	0	1	19.98	24.15	46.8	63.19	2.17347
FAM72A	0	1	14.1	15.58	33.4	40.13	2.17347
LEPREL4	0	1	5.98	6.62	15.57	15.48	2.17347
PUS7	0	1	12.75	12.08	32.05	29.53	2.18859
CENPK	0	1	16.82	16.37	41.38	41.84	2.20381
BCL7A	0	1	6.27	7.03	15.46	17.84	2.21914
CCDC138	0	1	5.94	5.25	14.36	13.93	2.21914
EFCAB2	0	1	6	5.4	14.75	14.84	2.21914
EXOC3L2	0	1	5.71	6.61	14.65	16.47	2.21914
FECH	0	1	8.18	8.84	20.2	22.36	2.21914
GLMN	0	1	11.42	13.13	30.44	31.5	2.21914
ICAM2	0	1	15.02	15.3	35	42.37	2.21914
RAVER2	0	1	6.36	6.31	16.41	15.21	2.21914
EGFL7	0	1	62.94	69.65	171.2	163.55	2.23457
HSPA4L	0	1	5.43	6.08	12.41	16.67	2.23457
PMS1	0	1	7.85	9.74	22.07	22.32	2.23457
PODXL2	0	1	6.08	5.61	14.32	15.41	2.23457
SLC29A2	0	1	13.04	16.1	38.55	35.05	2.23457
TOMM5	0	1	120.02	123.73	309.28	319.24	2.23457
LOC100127983	0	1	5.03	4.56	10.26	14.66	2.25012
SLC38A1	0	1	21.91	21.86	51.12	58.57	2.25012
MPP6	0	1	4.96	4.37	12.32	11.72	2.26577
PPFIBP1	0	1	4.66	4.47	10.4	12.66	2.26577
SLC37A1	0	1	11.68	13.23	25.46	38.01	2.26577
PM20D2	0	1	15.33	15.4	37.86	40.83	2.28153
ZC3HAV1L	0	1	6.6	7.92	18.72	19.16	2.28153
ADAT2	0	1	2.98	4.14	10.11	8.33	2.2974
GNAI1	0	1	6	5.94	15.26	15.82	2.2974
GAL	0	1	71.27	66.69	187.28	182.91	2.31338
NLRC3	0	1	7.62	7.1	20.07	18.3	2.31338
GCSH	0	1	23.82	23.14	63.22	62.59	2.34567
SHANK3	0	1	5.3	5.26	14.91	12.88	2.34567
GPT2	0	1	5.4	5.7	14.52	15.13	2.36199
ITGA6	0	1	3.67	3.69	9.05	10.52	2.36199
PTK7	0	1	5.76	7.81	16.31	19.46	2.36199
MEX3B	0	1	4.53	5.58	10.64	16.4	2.37841
TMEM65	0	1	3.76	3.9	9.73	10.79	2.37841
LYRM5	0	1	9.85	9.95	27.25	27.41	2.39496
BCAT1	0	1	12.94	11.5	32.67	33.91	2.41162
CDK6	0	1	13.13	13.02	34.55	36.11	2.41162
PSAT1	0	1	38.41	35.06	90.59	110.15	2.41162
TAF1D	0	1	34.49	39.74	108.57	96.21	2.41162
ZNF121	0	1	5	5.07	16.16	11.55	2.41162
APBA2	0	1	5.34	6.91	15.6	18.07	2.42839
EBPL	0	1	28.2	28.1	77.56	79.79	2.42839
PAWR	0	1	4.94	4.02	11.65	13.05	2.42839
TPM2	0	1	32.11	30.7	102.47	75.28	2.42839
GPR125	0	1	8.12	8.21	21.68	23.29	2.44528
PDGFC	0	1	5.41	6.06	13.91	17.81	2.44528
RAB15	0	1	3.86	4.66	10.27	13.2	2.44528
BCL2	0	1	5.9	5.59	14.5	16.99	2.46229
CMBL	0	1	4.05	4.23	11.97	11.03	2.46229
CNRIP1	0	1	3.65	4.22	8.88	13.36	2.47942
B3GALNT1	0	1	3.37	3.21	8.8	10.07	2.49666
CRISPLD1	0	1	3.53	4.79	11.2	12.17	2.49666
ITM2A	0	1	23.36	27.05	58.52	84	2.49666
RASGRP3	0	1	13.87	12.96	33.67	41.97	2.51403
TIGD1	0	1	6.24	6.94	20.6	16.99	2.51403
WASF1	0	1	6.58	6.2	20.18	16.19	2.51403
ARHGAP11B	0	1	9.01	10.43	27.07	29.5	2.53151
FAM69B	0	1	18.96	21.3	59.97	56.03	2.53151
NT5M	0	1	3.25	4.62	8.97	13.73	2.53151
ZBTB16	0	1	13.38	13.06	28.95	45.74	2.54912
KANK1	0	1	3.88	3.71	10.41	11.36	2.56685
PHKA1	0	1	3.07	3.7	9.35	10.06	2.56685
ARHGAP22	0	1	7.48	8.25	22.35	25.24	2.60268
GP9	0	1	12.19	11.3	32.43	38.5	2.60268
TAL1	0	1	13.76	14.14	38.66	44.37	2.63902
ABCA2	0	1	4.54	4.8	15.56	12.78	2.69447
EPCAM	0	1	2.91	4.03	9.13	12.25	2.69447
CHML	0	1	4.8	4.11	12.93	14.27	2.71321
DPPA4	0	1	6.09	7.52	20.2	21.53	2.71321
SCARF1	0	1	6.74	6.44	19.71	20.36	2.73208
HMGN5	0	1	7.02	8.52	22.21	26.37	2.75108
CDH26	0	1	3.23	3.47	11.43	10.93	2.77022
CTSG	0	1	5.61	5.38	15.4	19.69	2.77022
FBXO17	0	1	4.2	4.3	15.63	11.42	2.78949
RRAS2	0	1	4.39	3.87	12.52	13.69	2.78949
SIRPB1	0	1	19.44	15.75	61.1	52.69	2.78949
MFGE8	0	1	4.73	6.53	16.46	19.43	2.80889
RPP40	0	1	8	7.75	26.3	24.5	2.80889
C1orf228	0	1	7.37	8.78	25.4	26.84	2.82843
SETD9	0	1	3.45	3.03	10.96	9.8	2.82843
FAM92A1	0	1	5.71	7.26	21.9	20.93	2.86791
GNG11	0	1	9.75	11.04	31.46	37.39	2.86791
GFI1B	0	1	8.78	12.58	25.78	43.29	2.88786
PLOD2	0	1	2.84	3.21	7.63	12.09	2.90795
MAMDC4	0	1	4.14	4.08	14.27	13.4	2.96905
GOLGA8B	0	1	12.2	13.17	43.21	42.75	3.01049
KCNK17	0	1	5.54	5.84	15.15	23.85	3.01049
MLLT11	0	1	3.16	2.5	8.47	11.05	3.03143
PTPLA	0	1	8.25	8.07	27.52	29.61	3.05252
F2R	0	1	13.34	16.55	43.42	60.24	3.07375
CYTL1	0	1	29.55	44.56	124.73	138.96	3.09513
DNLZ	0	1	16.19	14.72	55.53	56.07	3.09513
E2F5	0	1	4.29	4.56	15.7	15.32	3.09513
SV2A	0	1	2.82	3.25	8.66	12.54	3.09513
FBLN1	0	1	3.87	3.53	12.27	14.04	3.11666
GOLGA8A	0	1	19.5	25.59	81.36	76.68	3.11666
TERT	0	1	3.74	3.46	14.61	10.72	3.11666
HMGA2	0	1	18.76	17.71	66.59	62.43	3.13834
ALPK3	0	1	2.9	3.05	10.16	10.87	3.16017
TIE1	0	1	9.71	9.6	31.14	37.61	3.16017
NME1-NME2	0	1	62.09	44.17	181.99	205.73	3.18215
NYNRIN	0	1	2.69	2.8	8.44	11.2	3.18215
BZRAP1	0	1	31.13	36.63	132.22	111.51	3.20428
RTKN	0	1	3.75	4.29	15.4	14.01	3.27161
CD69	0	1	5.97	7.63	26.72	24.37	3.29436
CTDSPL	0	1	3.37	3.86	11.97	14.83	3.29436
BAHCC1	0	1	3.48	3.92	13.63	14.17	3.34035
SERPINE2	0	1	3.26	2.84	10.6	12.52	3.34035
SYNGAP1	0	1	7.33	7.65	27.28	28.91	3.34035
CTSW	0	1	4.28	3.72	12.92	17.88	3.36359
KLHL23	0	1	3.87	5.79	17.36	19.6	3.38698
MDK	0	1	5.62	6.53	20.76	28.68	3.38698
ALOX12	0	1	31.11	28.76	129.92	101.7	3.41054
PTGIR	0	1	2.47	2.43	10.81	8.32	3.41054
SEC31B	0	1	4.79	6.45	22.5	20.6	3.41054
MEIS1	0	1	4.34	5.24	14.56	22.41	3.43426
GP1BB	0	1	5.41	8.09	21.71	32.04	3.45815
SMPDL3B	0	1	4.81	5.06	18.91	20.19	3.45815
ZNF711	0	1	3.43	4.14	13.69	16.14	3.4822
DNMT3B	0	1	14.18	14.27	49.92	62.44	3.50642
EPDR1	0	1	4.34	6.05	16.88	24.27	3.50642
SOX4	0	1	5.11	4.88	16.62	22.68	3.50642
PPT2	0	1	4.65	4.54	18.08	18.69	3.53081
GABBR1	0	1	2.61	2.65	10.38	10.71	3.55537
CD79B	0	1	4.86	4.29	18.01	20.61	3.5801
RAB27B	0	1	4.62	4.04	13.69	21.64	3.63008
BAMBI	0	1	7.65	7.49	27.16	36.43	3.68075
PRKACB	0	1	5.03	4.18	16.93	21.1	3.68075
PRKAR2B	0	1	3.68	3.78	12.92	18.02	3.68075
BMP2	0	1	2.74	2.47	8.81	13.19	3.73213
GP1BA	0	1	2.77	2.26	9.33	12.57	3.83706
UCHL1	0	1	31.93	24.81	154.34	96.62	3.83706
EMID1	0	1	4.23	6.3	18.95	28.33	3.94493
RHAG	0	1	3.34	4.48	13.41	22.4	4.02782
CPXM1	0	1	13.06	13.29	57.51	63.34	4.05584
GOLGA6L10	0	1	1.68	2.77	10.19	10.5	4.11246
DOK4	0	1	3.11	3.26	13.43	16.94	4.19887
GMPR	0	1	10.06	10.79	40.65	59.9	4.22807
PLS3	0	1	2.38	2.95	10.8	15.89	4.40762
MEST	0	1	40.44	42.77	186.64	235.66	4.53154
MPL	0	1	1.61	2.13	8.11	11.17	4.56305
MDFI	0	1	1.55	1.79	10.25	7.51	4.59479
FAM171A1	0	1	3.37	3.73	15.25	22.88	4.75683
KIT	0	1	4.19	6.21	27.65	29.38	4.85678
ESAM	0	1	4.38	3.42	17.38	26.4	4.92458
CD7	0	1	3.9	5.14	25.53	29.2	5.24157
CMTM5	0	1	2.6	2.8	11.29	21.79	5.35171
GALNT14	0	1	2.19	2.92	14.36	18.26	5.77572
ST8SIA6	0	1	2.71	1.79	9.59	20.65	5.85634
CD34	0	1	10.98	13.03	69.92	100.8	6.27667
GJA4	0	1	1.73	1.63	7.57	16.69	6.32033
AEBP1	0	1	4.46	4.68	28.93	36.98	6.40856
DLK1	0	1	40.07	43.94	262.12	368.39	6.58873
MT1E	0	1	2.45	2	16.42	19.2	6.6807
TMEM98	0	1	2.2	3.56	16.07	28.25	6.72717
C2orf88	0	1	1.4	2.09	9.53	16.95	6.77396
PRTFDC1	0	1	1.57	1.64	11.81	13.19	6.77396
DEPTOR	0	1	1.61	1.63	9.78	15.59	6.9163
NLRP2	0	1	2.94	2.87	23.53	21.48	6.9163
ATP8A1	0	1	1.32	1.34	9.19	11.9	7.06162
SPINK2	0	1	1.56	1.25	15.69	9.26	7.31065
ACTL8	0	1	1.22	1.06	7.96	11.64	7.46426
C19orf77	0	1	3.95	5.99	40.56	47.04	7.6211
C1QTNF4	0	1	1.5	1.07	15.36	8.71	8
FKBP10	0	1	4.13	3.87	32.75	40.34	8.05564
CNN3	0	1	1.39	1.37	11.03	15.41	8.33973
MMRN1	0	1	1.63	1.44	11.42	17.95	8.51496
FSTL1	0	1	1.08	1.15	9.76	12.16	8.69388
TUSC1	0	1	1.2	1.2	13.16	10.94	8.75435
CDKN2A	0	1	0.85	1.49	8.77	15.24	8.87656
IFITM1	0	1	4.52	5.2	35.32	65.78	8.9383
PALM	0	1	1.53	1.96	16.86	19.26	9.25351
GAD1	0	1	2.22	3.24	21.84	35.49	9.71356
NOMO3	0	1	5.5	5.2	61.13	62.96	10.2674
ANGPT1	0	1	2.08	1.81	17.91	28.37	10.5561
OLFM4	0	1	3.69	3.04	33.03	49.33	10.8528
BACE2	0	1	0.83	0.92	6.75	14.95	11.1579
MYCN	0	1	1.34	2.45	24.4	32.17	13.1775
NPR3	0	1	0.74	0.9	10.11	14.53	13.1775
PPBP	0	1	0.64	1.01	18.94	6.84	13.1775
SELP	0	1	1.15	1.43	14.09	24.76	13.2691
RPL17-C18ORF32	0	1	0	1.28	8.41	15.35	16
CHCHD2	0	1	3.66	3.83	75.64	68.27	16.4498
COL2A1	0	1	0.12	0.15	14.45	23.61	122.786
CML Up-regulation
CML Down-regulation
PP = Posterior probability score

## Sheet: GO category
Defense response						Regulation of leukocyte proliferation						Regulation of phosphorylation
BCL2	B-cell CLL/lymphoma 2					CD276	CD276 molecule					ADAM9	ADAM metallopeptidase domain 9 (meltrin gamma)
BCL3	B-cell CLL/lymphoma 3					CD40	CD40 molecule, TNF receptor superfamily member 5					BCL2	B-cell CLL/lymphoma 2
CLEC7A	C-type lectin domain family 7, member A					PAWR	PRKC, apoptosis, WT1, regulator					CD74	CD74 molecule, major histocompatibility complex, class II invariant chain
CD14	CD14 molecule					SASH3	SAM and SH3 domain containing 3					MDFI	MyoD family inhibitor
CD163	CD163 molecule					VSIG4	V-set and immunoglobulin domain containing 4					SERTAD1	SERTA domain containing 1
CD1D	CD1d molecule					CDKN1A	cyclin-dependent kinase inhibitor 1A (p21, Cip1)					SH3BP5	SH3-domain binding protein 5 (BTK-associated)
CD40	CD40 molecule, TNF receptor superfamily member 5					CDKN2A	cyclin-dependent kinase inhibitor 2A (melanoma, p16, inhibits CDK4)					SMAD7	SMAD family member 7
CD74	CD74 molecule, major histocompatibility complex, class II invariant chain					GAL	galanin prepropeptide					AGT	angiotensinogen (serpin peptidase inhibitor, clade A, member 8)
FCGR1A	Fc fragment of IgG, high affinity Ic, receptor (CD64); Fc fragment of IgG, high affinity Ia, receptor (CD64)					GLMN	glomulin, FKBP associated protein					BMP2	bone morphogenetic protein 2
MEFV	Mediterranean fever					ICOSLG	inducible T-cell co-stimulator ligand					F2R	coagulation factor II (thrombin) receptor
NFAM1	NFAT activating protein with ITAM motif 1					IL1B	interleukin 1, beta					C5AR1	complement component 5a receptor 1
NLRC4	NLR family, CARD domain containing 4					IL13RA1	interleukin 13 receptor, alpha 1					CDKN1A	cyclin-dependent kinase inhibitor 1A (p21, Cip1)
SAMHD1	SAM domain and HD domain 1					PRKCQ	protein kinase C, theta					CDKN2A	cyclin-dependent kinase inhibitor 2A (melanoma, p16, inhibits CDK4)
TYROBP	TYRO protein tyrosine kinase binding protein					PTPRC	protein tyrosine phosphatase, receptor type, C					CDKN2C	cyclin-dependent kinase inhibitor 2C (p18, inhibits CDK4)
VSIG4	V-set and immunoglobulin domain containing 4					SYK	spleen tyrosine kinase					ENG	endoglin
AOAH	acyloxyacyl hydrolase (neutrophil)											FABP4	fatty acid binding protein 4, adipocyte
ADORA3	adenosine A3 receptor					Leukocyte differentiation						FPR1	formyl peptide receptor 1
A2M	alpha-2-macroglobulin					BCL2	B-cell CLL/lymphoma 2					GLMN	glomulin, FKBP associated protein
ANXA1	annexin A1					BCL3	B-cell CLL/lymphoma 3					HCLS1	hematopoietic cell-specific Lyn substrate 1
ALOX5	arachidonate 5-lipoxygenase					CD1D	CD1d molecule					APOE	hypothetical LOC100129500; apolipoprotein E
BMP2	bone morphogenetic protein 2					CD74	CD74 molecule, major histocompatibility complex, class II invariant chain					ITGB2	integrin, beta 2 (complement component 3 receptor 3 and 4 subunit)
CNR2	cannabinoid receptor 2 (macrophage)					GPR183	G protein-coupled receptor 183					IL1B	interleukin 1, beta
CARD9	caspase recruitment domain family, member 9					GIMAP1	GTPase, IMAP family member 1					JUN	jun oncogene
CTSG	cathepsin G					NFAM1	NFAT activating protein with ITAM motif 1					LRP1	low density lipoprotein-related protein 1 (alpha-2-macroglobulin receptor)
CCL13	chemokine (C-C motif) ligand 13					SOX4	SRY (sex determining region Y)-box 4					MAP3K6	mitogen-activated protein kinase kinase kinase 6
CCL2	chemokine (C-C motif) ligand 2					IFI16	interferon, gamma-inducible protein 16					NRG1	neuregulin 1
CCL24	chemokine (C-C motif) ligand 24					IL7R	interleukin 7 receptor					PDGFC	platelet derived growth factor C
CCL3	chemokine (C-C motif) ligand 3					HLA-DMA	major histocompatibility complex, class II, DM alpha					PRKCA	protein kinase C, alpha
CCL3L1	chemokine (C-C motif) ligand 3-like 3; chemokine (C-C motif) ligand 3-like 1					MMP9	matrix metallopeptidase 9 (gelatinase B, 92kDa gelatinase, 92kDa type IV collagenase)					PRKACB	protein kinase, cAMP-dependent, catalytic, beta
CCL4	chemokine (C-C motif) ligand 4					PPARG	peroxisome proliferator-activated receptor gamma					PRKAR2B	protein kinase, cAMP-dependent, regulatory, type II, beta
CCL4L1, CCL4L2	chemokine (C-C motif) ligand 4-like 1; chemokine (C-C motif) ligand 4-like 2					PTPRC	protein tyrosine phosphatase, receptor type, C					PTPRC	protein tyrosine phosphatase, receptor type, C
CCL5	chemokine (C-C motif) ligand 5					KIT	similar to Mast/stem cell growth factor receptor precursor (SCFR) (Proto-oncogene tyrosine-protein kinase Kit) (c-kit) (CD117 antigen); v-kit Hardy-Zuckerman 4 feline sarcoma viral oncogene homolog					KIT	similar to Mast/stem cell growth factor receptor precursor (SCFR) (Proto-oncogene tyrosine-protein kinase Kit) (c-kit) (CD117 antigen); v-kit Hardy-Zuckerman 4 feline sarcoma viral oncogene homolog
CCR1	chemokine (C-C motif) receptor 1					SYK	spleen tyrosine kinase					SLC11A1	solute carrier family 11 (proton-coupled divalent metal ion transporters), member 1
CCR2	chemokine (C-C motif) receptor 2					TGFBR2	transforming growth factor, beta receptor II (70/80kDa)					SPHK1	sphingosine kinase 1
CCR5	chemokine (C-C motif) receptor 5					TNF	tumor necrosis factor (TNF superfamily, member 2)					SYK	spleen tyrosine kinase
CXCL1	chemokine (C-X-C motif) ligand 1 (melanoma growth stimulating activity, alpha)					RELB	v-rel reticuloendotheliosis viral oncogene homolog B					SPRED1	sprouty-related, EVH1 domain containing 1
CXCL16	chemokine (C-X-C motif) ligand 16											SOCS3	suppressor of cytokine signaling 3
F2R	coagulation factor II (thrombin) receptor					Homeostatic process						SDC4	syndecan 4
COLEC12	collectin sub-family member 12					ABCA2	ATP-binding cassette, sub-family A (ABC1), member 2					TLR4	toll-like receptor 4
C1QA	complement component 1, q subcomponent, A chain					BCL2	B-cell CLL/lymphoma 2					TGFBR2	transforming growth factor, beta receptor II (70/80kDa)
C1QB	complement component 1, q subcomponent, B chain					CD52	CD52 molecule					TRIB1	tribbles homolog 1 (Drosophila)
C1QC	complement component 1, q subcomponent, C chain					CD7	CD7 molecule					TNF	tumor necrosis factor (TNF superfamily, member 2)
C2	complement component 2					CD9	CD9 molecule
C3AR1	complement component 3a receptor 1					GIMAP1	GTPase, IMAP family member 1					Fatty acid metabolic process
C5AR1	complement component 5a receptor 1					NAB2	NGFI-A binding protein 2 (EGR1 binding protein 2)					ABCD1	ATP-binding cassette, sub-family D (ALD), member 1
CCR6	cyclin L2; chemokine (C-C motif) receptor 6					NPC1	Niemann-Pick disease, type C1					CD74	CD74 molecule, major histocompatibility complex, class II invariant chain
CST3	cystatin C					NPC2	Niemann-Pick disease, type C2					ACSL1	acyl-CoA synthetase long-chain family member 1
CYBB	cytochrome b-245, beta polypeptide					RHAG	Rh-associated glycoprotein					ACOX3	acyl-Coenzyme A oxidase 3, pristanoyl
DEFA4	defensin, alpha 4, corticostatin					SCO2	SCO cytochrome oxidase deficient homolog 2 (yeast)					ALOX12	arachidonate 12-lipoxygenase
FPR2	formyl peptide receptor 2					SH2B2	SH2B adaptor protein 2					ALOX5	arachidonate 5-lipoxygenase
GAL	galanin prepropeptide					SH3BGRL3	SH3 domain binding glutamic acid-rich protein like 3					ALOX5AP	arachidonate 5-lipoxygenase-activating protein
HP	haptoglobin-related protein; haptoglobin					SMAD7	SMAD family member 7					CREM	cAMP responsive element modulator
HMOX1	heme oxygenase (decycling) 1					TAL1	T-cell acute lymphocytic leukemia 1					CRYL1	crystallin, lambda 1
HCK	hemopoietic cell kinase					ACP5	acid phosphatase 5, tartrate resistant					FABP4	fatty acid binding protein 4, adipocyte
ICOSLG	inducible T-cell co-stimulator ligand					AKR1C1	aldo-keto reductase family 1, member C1 (dihydrodiol dehydrogenase 1; 20-alpha (3-alpha)-hydroxysteroid dehydrogenase)					FADS3	fatty acid desaturase 3
ITGB2	integrin, beta 2 (complement component 3 receptor 3 and 4 subunit)					AGT	angiotensinogen (serpin peptidase inhibitor, clade A, member 8)					LTA4H	leukotriene A4 hydrolase
IL1RN	interleukin 1 receptor antagonist					APOC2	apolipoprotein C-II					LIPA	lipase A, lysosomal acid, cholesterol esterase
IL1B	interleukin 1, beta					ASGR2	asialoglycoprotein receptor 2					PPARD	peroxisome proliferator-activated receptor delta
IL10RB	interleukin 10 receptor, beta					CCL13	chemokine (C-C motif) ligand 13					PLA2G15	phospholipase A2, group XV
IL8	interleukin 8					CCL2	chemokine (C-C motif) ligand 2					HPGDS	prostaglandin D2 synthase, hematopoietic; prostaglandin D2 synthase 21kDa (brain)
KYNU	kynureninase (L-kynurenine hydrolase)					CCL3	chemokine (C-C motif) ligand 3					PRKAR2B	protein kinase, cAMP-dependent, regulatory, type II, beta
LILRB2	leukocyte immunoglobulin-like receptor, subfamily B (with TM and ITIM domains), member 2					CCL5	chemokine (C-C motif) ligand 5					SLC27A3	solute carrier family 27 (fatty acid transporter), member 3
LILRB3	leukocyte immunoglobulin-like receptor, subfamily B (with TM and ITIM domains), member 3					CCR1	chemokine (C-C motif) receptor 1					SYK	spleen tyrosine kinase
LILRB5	leukocyte immunoglobulin-like receptor, subfamily B (with TM and ITIM domains), member 5					CCR2	chemokine (C-C motif) receptor 2					TBXAS1	thromboxane A synthase 1 (platelet)
LTA4H	leukotriene A4 hydrolase					CCR5	chemokine (C-C motif) receptor 5
LIPA	lipase A, lysosomal acid, cholesterol esterase					F2R	coagulation factor II (thrombin) receptor
LY86	lymphocyte antigen 86					COL2A1	collagen, type II, alpha 1
LY96	lymphocyte antigen 96					C3AR1	complement component 3a receptor 1
LSP1	lymphocyte-specific protein 1					C5AR1	complement component 5a receptor 1
HLA-C, HLA-B	major histocompatibility complex, class I, C; major histocompatibility complex, class I, B					CCR6	cyclin L2; chemokine (C-C motif) receptor 6
HLA-G	major histocompatibility complex, class I, G					DEDD2	death effector domain containing 2
HLA-DRA	major histocompatibility complex, class II, DR alpha					DNASE2	deoxyribonuclease II, lysosomal
MMP25	matrix metallopeptidase 25					EGR2	early growth response 2
MYO1F	myosin IF					EPAS1	endothelial PAS domain protein 1
NCF1	neutrophil cytosolic factor 1; neutrophil cytosolic factor 1C pseudogene					FABP4	fatty acid binding protein 4, adipocyte
NCF2	neutrophil cytosolic factor 2					FTH1	ferritin, heavy polypeptide 1; ferritin, heavy polypeptide-like 16; similar to ferritin, heavy polypeptide 1; ferritin, heavy polypeptide-like 3 pseudogene
ORM1	orosomucoid 1					FZD2	frizzled homolog 2 (Drosophila)
OLR1	oxidized low density lipoprotein (lectin-like) receptor 1					G6PD	glucose-6-phosphate dehydrogenase
PPARG	peroxisome proliferator-activated receptor gamma					GAA	glucosidase, alpha; acid
PLA2G7	phospholipase A2, group VII (platelet-activating factor acetylhydrolase, plasma)					HP	haptoglobin-related protein; haptoglobin
PTAFR	platelet-activating factor receptor					HCLS1	hematopoietic cell-specific Lyn substrate 1
PPBP	pro-platelet basic protein (chemokine (C-X-C motif) ligand 7)					HMOX1	heme oxygenase (decycling) 1
PTPRC	protein tyrosine phosphatase, receptor type, C					HEXB	hexosaminidase B (beta polypeptide)
RXRA	retinoid X receptor, alpha					APOE	hypothetical LOC100129500; apolipoprotein E
RNASE6	ribonuclease, RNase A family, k6					IL1B	interleukin 1, beta
SPP1	secreted phosphoprotein 1					IL7R	interleukin 7 receptor
SELP	selectin P (granule membrane protein 140kDa, antigen CD62)					JUN	jun oncogene
C3	similar to Complement C3 precursor; complement component 3; hypothetical protein LOC100133511					LIPA	lipase A, lysosomal acid, cholesterol esterase
SLC11A1	solute carrier family 11 (proton-coupled divalent metal ion transporters), member 1					MAL	mal, T-cell differentiation protein
SGMS1	sphingomyelin synthase 1					PMP22	peripheral myelin protein 22
STAB1	stabilin 1					PPARD	peroxisome proliferator-activated receptor delta
TLR1	toll-like receptor 1					PPARG	peroxisome proliferator-activated receptor gamma
TLR2	toll-like receptor 2					PRKCA	protein kinase C, alpha
TLR4	toll-like receptor 4					PTPRC	protein tyrosine phosphatase, receptor type, C
TLR8	toll-like receptor 8					P2RX4	purinergic receptor P2X, ligand-gated ion channel, 4
TAP1	transporter 1, ATP-binding cassette, sub-family B (MDR/TAP)					QSOX1	quiescin Q6 sulfhydryl oxidase 1
TPSB2, TPSAB1	tryptase alpha/beta 1; tryptase beta 2					FTL	similar to ferritin, light polypeptide; ferritin, light polypeptide
TNF	tumor necrosis factor (TNF superfamily, member 2)					SLC11A1	solute carrier family 11 (proton-coupled divalent metal ion transporters), member 1
TNFRSF1B	tumor necrosis factor receptor superfamily, member 1B					SLC22A5	solute carrier family 22 (organic cation/carnitine transporter), member 5
						SLC7A8	solute carrier family 7 (cationic amino acid transporter, y+ system), member 8
Chemotaxis						SLC8A1	solute carrier family 8 (sodium/calcium exchanger), member 1
CMTM5	CKLF-like MARVEL transmembrane domain containing 5					S1PR4	sphingosine-1-phosphate receptor 4
GPR77	G protein-coupled receptor 77					SV2A	synaptic vesicle glycoprotein 2A
CCL13	chemokine (C-C motif) ligand 13					TERT	telomerase reverse transcriptase
CCL2	chemokine (C-C motif) ligand 2					TNFRSF6B	tumor necrosis factor receptor superfamily, member 6b, decoy; regulator of telomere elongation helicase 1
CCL24	chemokine (C-C motif) ligand 24					USF1	upstream transcription factor 1
CCL3	chemokine (C-C motif) ligand 3					VDR	vitamin D (1,25- dihydroxyvitamin D3) receptor
CCL3L1	chemokine (C-C motif) ligand 3-like 3; chemokine (C-C motif) ligand 3-like 1
CCL4	chemokine (C-C motif) ligand 4					Regulation of programmed cell death
CCL4L1, CCL4L2	chemokine (C-C motif) ligand 4-like 1; chemokine (C-C motif) ligand 4-like 2					ADAM9	ADAM metallopeptidase domain 9 (meltrin gamma)
CCL5	chemokine (C-C motif) ligand 5					BCL2	B-cell CLL/lymphoma 2
CCR1	chemokine (C-C motif) receptor 1					BCL3	B-cell CLL/lymphoma 3
CCR2	chemokine (C-C motif) receptor 2					BCL2A1	BCL2-related protein A1
CCR5	chemokine (C-C motif) receptor 5					BTG2	BTG family, member 2
CCRL2	chemokine (C-C motif) receptor-like 2					BMF	Bcl2 modifying factor
CXCL1	chemokine (C-X-C motif) ligand 1 (melanoma growth stimulating activity, alpha)					CD74	CD74 molecule, major histocompatibility complex, class II invariant chain
CXCL16	chemokine (C-X-C motif) ligand 16					FGD2	FYVE, RhoGEF and PH domain containing 2
CMKLR1	chemokine-like receptor 1					GIMAP1	GTPase, IMAP family member 1
C3AR1	complement component 3a receptor 1					NQO1	NAD(P)H dehydrogenase, quinone 1
C5AR1	complement component 5a receptor 1					NLRC4	NLR family, CARD domain containing 4
CCR6	cyclin L2; chemokine (C-C motif) receptor 6					NAIP	NLR family, apoptosis inhibitory protein
ENPP2	ectonucleotide pyrophosphatase/phosphodiesterase 2					NLRP2	NLR family, pyrin domain containing 2
ENG	endoglin					NOTCH1	Notch homolog 1, translocation-associated (Drosophila)
FPR1	formyl peptide receptor 1					PAWR	PRKC, apoptosis, WT1, regulator
FPR2	formyl peptide receptor 2					SOX4	SRY (sex determining region Y)-box 4
FPR3	formyl peptide receptor 3					TBX3	T-box 3
ITGB2	integrin, beta 2 (complement component 3 receptor 3 and 4 subunit)					TIAF1	TGFB1-induced anti-apoptotic factor 1
IL1B	interleukin 1, beta					TNFSF12	TNFSF12-TNFSF13 readthrough transcript; tumor necrosis factor (ligand) superfamily, member 12; tumor necrosis factor (ligand) superfamily, member 13
IL8	interleukin 8					AGT	angiotensinogen (serpin peptidase inhibitor, clade A, member 8)
LTB4R2	leukotriene B4 receptor 2					ANXA1	annexin A1
PLAU	plasminogen activator, urokinase					ANXA4	annexin A4
PLAUR	plasminogen activator, urokinase receptor					ANXA5	annexin A5
PTAFR	platelet-activating factor receptor					ALOX12	arachidonate 12-lipoxygenase
PPBP	pro-platelet basic protein (chemokine (C-X-C motif) ligand 7)					AHRR	aryl-hydrocarbon receptor repressor; programmed cell death 6
PRKCA	protein kinase C, alpha					CASP1	caspase 1, apoptosis-related cysteine peptidase (interleukin 1, beta, convertase)
SYK	spleen tyrosine kinase					CASP4	caspase 4, apoptosis-related cysteine peptidase
TYMP	thymidine phosphorylase					CARD16	caspase recruitment domain family, member 16
						CARD9	caspase recruitment domain family, member 9
Cell adhesion molecules						CTSB	cathepsin B
CD276	CD276 molecule					CCL2	chemokine (C-C motif) ligand 2
CD34	CD34 molecule					F2R	coagulation factor II (thrombin) receptor
CD40	CD40 molecule, TNF receptor superfamily member 5					COL2A1	collagen, type II, alpha 1
CD86	CD86 molecule					CDKN1A	cyclin-dependent kinase inhibitor 1A (p21, Cip1)
ESAM	endothelial cell adhesion molecule					CDKN2A	cyclin-dependent kinase inhibitor 2A (melanoma, p16, inhibits CDK4)
ICOSLG	inducible T-cell co-stimulator ligand					CDKN2C	cyclin-dependent kinase inhibitor 2C (p18, inhibits CDK4)
ITGA6	integrin, alpha 6					DEDD2	death effector domain containing 2
ITGB2	integrin, beta 2 (complement component 3 receptor 3 and 4 subunit)					GAL	galanin prepropeptide
ITGB7	integrin, beta 7					HMOX1	heme oxygenase (decycling) 1
ICAM1	intercellular adhesion molecule 1					APOE	hypothetical LOC100129500; apolipoprotein E
ICAM2	intercellular adhesion molecule 2					IER3	immediate early response 3
ICAM3	intercellular adhesion molecule 3					ID3	inhibitor of DNA binding 3, dominant negative helix-loop-helix protein
JAM3	junctional adhesion molecule 3					IGF2R	insulin-like growth factor 2 receptor
HLA-A	major histocompatibility complex, class I, A					IFI16	interferon, gamma-inducible protein 16
HLA-C, HLA-B	major histocompatibility complex, class I, C; major histocompatibility complex, class I, B					IL1B	interleukin 1, beta
HLA-E	major histocompatibility complex, class I, E					JUN	jun oncogene
HLA-G	major histocompatibility complex, class I, G					LGALS1	lectin, galactoside-binding, soluble, 1
HLA-DMA	major histocompatibility complex, class II, DM alpha					LRRK2	leucine-rich repeat kinase 2
HLA-DMB	major histocompatibility complex, class II, DM beta					MAL	mal, T-cell differentiation protein
HLA-DPA1	major histocompatibility complex, class II, DP alpha 1					MMP9	matrix metallopeptidase 9 (gelatinase B, 92kDa gelatinase, 92kDa type IV collagenase)
HLA-DQB1	major histocompatibility complex, class II, DQ beta 1; similar to major histocompatibility complex, class II, DQ beta 1					NGFRAP1	nerve growth factor receptor (TNFRSF16) associated protein 1
HLA-DRA	major histocompatibility complex, class II, DR alpha					NRG1	neuregulin 1
HLA-DRB1	major histocompatibility complex, class II, DR beta 4; major histocompatibility complex, class II, DR beta 1					NME1-NME2	non-metastatic cells 1, protein (NM23A) expressed in; NME1-NME2 readthrough transcript; non-metastatic cells 2, protein (NM23B) expressed in
HLA-DRB5	major histocompatibility complex, class II, DR beta 5					NFKBIA	nuclear factor of kappa light polypeptide gene enhancer in B-cells inhibitor, alpha
PECAM1	platelet/endothelial cell adhesion molecule					PREX1	phosphatidylinositol-3,4,5-trisphosphate-dependent Rac exchange factor 1
PTPRC	protein tyrosine phosphatase, receptor type, C					PLEKHG5	pleckstrin homology domain containing, family G (with RhoGef domain) member 5
SELP	selectin P (granule membrane protein 140kDa, antigen CD62)					PHLDA1	pleckstrin homology-like domain, family A, member 1
SDC2	syndecan 2					PRKCA	protein kinase C, alpha
SDC4	syndecan 4					PTPRC	protein tyrosine phosphatase, receptor type, C
VCAN	versican					P2RX4	purinergic receptor P2X, ligand-gated ion channel, 4
						RIPK3	receptor-interacting serine-threonine kinase 3
Regulation of cytokine production						RXRA	retinoid X receptor, alpha
BCL3	B-cell CLL/lymphoma 3					SQSTM1	sequestosome 1
CLEC7A	C-type lectin domain family 7, member A					KIT	similar to Mast/stem cell growth factor receptor precursor (SCFR) (Proto-oncogene tyrosine-protein kinase Kit) (c-kit) (CD117 antigen); v-kit Hardy-Zuckerman 4 feline sarcoma viral oncogene homolog
CD14	CD14 molecule					SMPD1	sphingomyelin phosphodiesterase 1, acid lysosomal
CD276	CD276 molecule					SGMS1	sphingomyelin synthase 1
CD40	CD40 molecule, TNF receptor superfamily member 5					SPHK1	sphingosine kinase 1
CD86	CD86 molecule					SOCS3	suppressor of cytokine signaling 3
FCER1G	Fc fragment of IgE, high affinity I, receptor for; gamma polypeptide					TERT	telomerase reverse transcriptase
GIMAP1	GTPase, IMAP family member 1					TLR2	toll-like receptor 2
NFAM1	NFAT activating protein with ITAM motif 1					TLR4	toll-like receptor 4
NLRP2	NLR family, pyrin domain containing 2					TNF	tumor necrosis factor (TNF superfamily, member 2)
SASH3	SAM and SH3 domain containing 3					TNFRSF25	tumor necrosis factor receptor superfamily, member 25
VSIG4	V-set and immunoglobulin domain containing 4					TNFRSF6B	tumor necrosis factor receptor superfamily, member 6b, decoy; regulator of telomere elongation helicase 1
AGT	angiotensinogen (serpin peptidase inhibitor, clade A, member 8)					SRC	v-src sarcoma (Schmidt-Ruppin A-2) viral oncogene homolog (avian)
CASP1	caspase 1, apoptosis-related cysteine peptidase (interleukin 1, beta, convertase)					VDR	vitamin D (1,25- dihydroxyvitamin D3) receptor
CARD9	caspase recruitment domain family, member 9					ZBTB16	zinc finger and BTB domain containing 16
F2R	coagulation factor II (thrombin) receptor
GLMN	glomulin, FKBP associated protein					Regulation of TNF production
HMOX1	heme oxygenase (decycling) 1					BCL3	B-cell CLL/lymphoma 3
IL1B	interleukin 1, beta					CLEC7A	C-type lectin domain family 7, member A
PPARG	peroxisome proliferator-activated receptor gamma					CD14	CD14 molecule
PRKCQ	protein kinase C, theta					FCER1G	Fc fragment of IgE, high affinity I, receptor for; gamma polypeptide
RARA	retinoic acid receptor, alpha					SASH3	SAM and SH3 domain containing 3
SLC11A1	solute carrier family 11 (proton-coupled divalent metal ion transporters), member 1					CARD9	caspase recruitment domain family, member 9
SYK	spleen tyrosine kinase					RARA	retinoic acid receptor, alpha
TLR1	toll-like receptor 1					TLR1	toll-like receptor 1
TLR2	toll-like receptor 2					TLR2	toll-like receptor 2
TLR4	toll-like receptor 4					TLR4	toll-like receptor 4
TLR8	toll-like receptor 8
TNF	tumor necrosis factor (TNF superfamily, member 2)
