# Supplementary material for: Discovery of survival factor for primitive chronic myeloid leukemia cells using induced pluripotent stem cells
Source: Stem Cell Res. Author manuscript; Available in PMC 2016 Aug 29. (PMC5003778; doi:10.1016/j.scr.2015.10.015)
Supplement: Table 2 [file NIHMS810460-supplement-Table_2.xlsx]

## Sheet: Sheet1
Gene symbol	BM:imatinib down-regulate (PP)	BM:imatinib up-regulate (PP)	CML:imatinib down-regulate (PP)	CML:imatinib up-regulate (PP)	Control:CML down-regulation compared to BM (PP)	Control:CML up-regulation compared to BM (PP)	Imatinib: CML down-regulation compared to BM (PP)	Imatinib: CML up-regulation compared to BM (PP)	BM_ctl :l2fr: BM_ima	CML_ctl :l2fr: CML_ima	BM_ctl :l2fr: CML_ctl	BM_ima :l2fr: CML_ima	BM1_ctl tpm	BM9_ctl tpm	BM1_ima tpm	BM9_ima tpm	CML15_ctl tpm	CML17_ctl tpm	CML15_ima tpm	CML17_ima tpm
Imatinib induced expression in CML but suppressed in BM
HLA-DRB5	1	0	0	1	1	0	0	1	4.83	-4.16	7.3	-1.68	44.72	61.28	1.55	2.71	0.6	0.11	5.24	8.12
GPNMB	1	0	0	1	1	0	0	1	1.95	-3.88	3.42	-2.42	48.91	61.41	14.34	18.61	9.04	2.63	95.01	74.23
OLR1	1	0	0	1	1	0	0	1	1.42	-3.27	3.32	-1.38	68.85	77.57	29.35	34.13	13.37	3.33	89.06	69.78
HLA-DRA	1	0	0	1	1	0	0	1	3.96	-3.02	4.61	-2.38	212.71	323.19	10.73	29.05	22.85	2.54	104.05	98.24
ACP5	1	0	0	1	1	0	0	1	1.94	-2.87	4.01	-0.81	138.53	171	42.19	51.65	14.51	6.78	81.45	76.22
C3	1	0	0	1	1	0	0	1	1.49	-2.81	3.77	-0.54	81.05	77.14	27.8	37.27	7.6	5.42	46.85	43.57
TLR8	1	0	0	1	1	0	0	1	2.8	-2.79	3.46	-2.15	16.01	18.1	1.85	3.8	2.58	0.93	12.92	11.14
APOE	1	0	0	1	1	0	0	1	2.35	-2.67	3.65	-1.38	113.07	134.23	24.02	32.26	12.96	9.7	82.65	60.59
FPR3	1	0	0	1	1	0	0	1	7.81	-2.57	4.13	-6.31	14	13.37	0.05	0.06	1.33	0.43	6.4	4.08
RBP7	1	0	0	1	0	0	0	1	3.99	-2.53	1.08	-5.5	3.63	2.96	0.09	0.28	1.23	2.33	10.09	10.86
CYP27A1	1	0	0	1	1	0	0	1	2.68	-2.34	2.14	-2.9	11.04	13.27	1.19	3.16	3.25	3	13.83	17.51
TPSB2	1	0	0	1	1	0	0	1	2.94	-2.33	3.09	-2.19	12.58	14.41	1.98	2.05	1.25	2.33	7.94	10.18
PLEKHG5	1	0	0	1	1	0	0	1	3.18	-2.3	3.91	-1.58	19.36	22.34	2.03	3.3	2.31	0.8	8.85	6.42
ABCG1	1	0	0	1	1	0	0	1	1.68	-2.28	2.29	-1.68	9.7	9.14	2.54	4.26	2.44	1.94	10.92	10.12
MS4A7	1	0	0	1	1	0	0	1	3.05	-2.23	1.87	-3.42	15.29	14.46	2.03	2.11	7.74	1.75	24.74	19.34
SULF2	1	0	0	1	1	0	0	1	2.45	-2.2	3.52	-1.13	14.93	17.12	2.99	3.83	2.26	0.9	7.29	6.9
SLC11A1	1	0	0	1	1	0	0	1	2.78	-2.18	3.34	-1.63	72.21	92.27	14.14	13.68	13.41	5.04	47.11	35.3
CCL13	1	0	0	1	1	0	0	1	3.64	-2.17	4.32	-1.5	91.25	81.38	9.14	6.77	6.09	3.83	24.8	19.71
LGALS3	1	0	0	1	1	0	0	1	1.49	-2.13	2.86	-0.77	149.72	139.03	60.24	58.34	37.03	8.96	112.19	85.68
LRP1	1	0	0	1	1	0	0	1	2.52	-2.12	3.32	-1.33	28.05	27.16	5.31	5.88	3.62	2.59	14.25	12.48
GRN	1	0	0	1	1	0	0	1	2.07	-2.07	2.36	-1.8	515.4	550.31	137.94	155.87	158.63	78.37	455.24	526.11
SLAMF8	1	0	0	1	1	0	0	1	1.92	-2.06	3.08	-0.91	29.3	23.35	7.88	8.24	5.98	1.11	14.62	14.44
HLA-DMB	1	0	0	1	1	0	0	1	3.03	-2.04	3.03	-2.05	37.65	52.6	4.32	8.47	11.28	1.45	31.2	20.38
COLEC12	1	0	0	1	1	0	0	1	1.99	-2.02	1.63	-2.4	10.54	12.85	3.34	3.46	6.09	2.5	18.93	15.61
ALOX5AP	1	0	0	1	1	0	0	1	1.09	-1.96	2.17	-0.89	312.84	270.1	187.09	129.76	85.52	63.76	288.95	285.95
IL4I1	1	0	0	1	1	0	0	1	2.22	-1.95	2.89	-1.29	11.48	9.72	2.47	2.5	2.17	0.92	4.71	7.71
CEACAM8	1	0	0	1	1	0	0	1	3.36	-1.94	0.92	-4.4	4.56	4.86	0.55	0.48	2.37	3.25	8.27	13.14
C19orf59	1	0	0	1	1	0	0	1	1.07	-1.94	2.46	-0.57	82.68	76.65	47.53	40.2	18.26	15.03	61.98	64.98
IFI30	1	0	0	1	1	0	0	1	2.36	-1.94	3.07	-1.24	1341.19	1460.91	302.89	328.32	276.79	108.5	763.38	693.74
FCGR2C	1	0	0	1	1	0	0	1	3.77	-1.91	4.46	-1.24	27.15	28.74	1.42	3.29	1.28	1.58	4.66	6.12
SLCO2B1	1	0	0	1	1	0	0	1	1.93	-1.89	3.21	-0.62	109.28	120.68	33.63	35.49	20.57	7.1	56.25	44.22
C1QB	1	0	0	1	1	0	0	1	2.56	-1.89	3.44	-1.02	182.84	194.38	32.81	41.27	36.6	3.72	83.85	63.3
CCL20	1	0	0	1	0	0	0	1	2.16	-1.88	1.3	-2.76	7.35	3.87	1.38	1.46	2.18	3.05	8.73	10.64
CXCL16	1	0	0	1	1	0	0	1	2.39	-1.87	2.73	-1.55	11.31	13.74	2.63	2.91	2.56	1.67	7.19	8.24
CHI3L1	1	0	0	1	1	0	0	1	1.33	-1.87	2.2	-1.01	784.35	948.05	333.19	467.55	309.05	123.35	799.52	757.88
FBP1	1	0	0	1	0	0	0	1	1.71	-1.85	0.48	-3.09	11.5	10.65	3.63	4.18	9.86	8.37	29.92	34.93
ALDH2	1	0	0	1	1	0	0	1	2.15	-1.85	2.52	-1.49	367.65	419.81	80.27	125.87	98.01	57.92	292.76	263.85
SLC15A3	1	0	0	1	1	0	0	1	2.27	-1.84	2.85	-1.26	56.68	57.52	13.63	13.85	14.18	3.9	30.67	32.84
LILRB5	1	0	0	1	1	0	0	1	4.28	-1.78	3.09	-2.98	14.68	17.07	0.97	0.96	3.52	0.65	7.51	6.41
TM6SF1	1	0	0	1	1	0	0	1	0.81	-1.74	1.4	-1.16	21.47	25.3	15.67	15.32	10.36	9.85	35.36	31.46
RETN	1	0	0	1	1	0	0	1	1.9	-1.74	1.97	-1.68	542.23	541.56	156.22	178.02	200.89	124.38	473.54	600.53
CLEC4A	1	0	0	1	1	0	0	1	2.58	-1.71	2.68	-1.63	12.84	10.85	1.85	2.64	2.58	1.54	8.56	5.04
BCL2A1	1	0	0	1	1	0	0	1	1.17	-1.69	1.65	-1.22	12.01	9.04	5.49	5.29	4.03	3.52	11.37	13.03
ARHGEF10L	1	0	0	1	1	0	0	1	2.26	-1.67	2.85	-1.09	25.38	24.13	4.61	7.32	6.01	1.77	13.78	10.65
NDFIP2	1	0	0	1	0	0	0	1	1.32	-1.66	0.55	-2.45	4.69	5.53	2.39	2.35	2.58	5.25	11.56	13.18
CAPG	1	0	0	1	1	0	0	1	1.23	-1.66	1.8	-1.11	440.8	421.43	207.27	217.62	171.94	111.41	433.62	446.37
SLC8A1	1	0	0	1	1	0	0	1	1.88	-1.65	2.89	-0.65	16.2	14.56	4.74	4.96	3.52	1.16	8.09	6.43
C1QA	1	0	0	1	1	0	0	1	3.22	-1.64	2.84	-2.04	150.07	154.23	18.23	19.47	35.11	14.07	78.24	73.22
HLA-DPA1	1	0	0	1	1	0	0	1	2.02	-1.63	1.63	-2.03	20.31	30.27	5.82	8.26	11.99	6.21	31.53	25.04
STAC	1	0	0	1	1	0	0	1	1.33	-1.62	2.16	-0.81	11.74	14.78	5.48	6.74	4.01	2.71	9.81	10.71
DPYD	1	0	0	1	1	0	0	1	1.57	-1.62	2.19	-1.02	22.94	22.54	8.78	9.76	6.33	5.37	17.88	16.97
HLA-DMA	1	0	0	1	1	0	0	1	2.7	-1.62	2.51	-1.83	33.61	47.47	5.38	8.98	11.75	4.64	28.99	21.06
LGMN	1	0	0	1	1	0	0	1	1.5	-1.62	2.03	-1.11	51.3	55.94	19.55	23.85	23.16	6.38	50.05	40.8
SEMA6B	1	0	0	1	1	0	0	1	1.99	-1.61	3	-0.62	142.03	112.66	37.13	36.93	27.55	8.62	51.75	56.91
TNFSF12	1	0	0	1	1	0	0	1	1.91	-1.59	1.95	-1.56	27.19	32.8	8.14	10.34	10.6	7.2	25.72	27.19
MAL	1	0	0	1	1	0	0	1	3.37	-1.58	2.47	-2.5	23.49	19.59	2.58	2.26	5.67	3.38	12.37	14
COL8A2	1	0	0	1	0	0	0	1	2.06	-1.57	1.05	-2.59	11.33	10.63	2.53	3.58	10.83	1.28	19.01	16.29
ITGAX	1	0	0	1	1	0	0	1	1.67	-1.53	1.7	-1.52	17.35	17.13	7.35	5.2	7.17	4.82	18.35	16.02
IL9R	1	0	0	1	0	0	0	1	0.62	-1.51	0.23	-1.9	16.3	22.09	13.26	15.77	13.25	23.65	45.75	58.5
MATN2	1	0	0	1	1	0	0	1	2.17	-1.51	1.45	-2.24	33.89	45.14	7.04	13.27	16.01	16.49	44.02	48
SLC7A7	1	0	0	1	1	0	0	1	1.22	-1.51	2.15	-0.59	83.82	82.98	43.51	39.69	31.44	11.49	63.42	57.25
KYNU	1	0	0	1	1	0	0	1	3.63	-1.5	3.11	-2.04	28.11	28.69	2.4	2.86	5.54	1.99	9.83	11.22
APOC1	1	0	0	1	1	0	0	1	1.14	-1.47	1.85	-0.77	192.23	185.42	101.02	96.56	64.13	59.07	184.41	154.6
BTG2	1	0	0	1	1	0	0	1	1.06	-1.46	2.19	-0.34	88.39	70.77	42.14	46.5	24.7	14.78	52.25	55.47
C3AR1	1	0	0	1	1	0	0	1	1.58	-1.46	2.25	-0.8	108.82	97.86	44.79	35.45	26.12	23.33	67.12	67.73
CTSS	1	0	0	1	1	0	0	1	2.21	-1.46	2.09	-1.59	119.03	117.52	28.83	30.41	38.96	24	86.23	84.75
ALOX15	1	0	0	1	0	0	0	1	2.23	-1.45	0.06	-3.63	30.09	29.81	7.34	7.46	23.34	41.27	80.58	95.15
HLA-B	1	0	0	1	1	0	0	1	4.08	-1.45	2.43	-3.11	467.19	479.4	30.36	34.25	116.52	83.78	229.61	310.33
GIMAP8	1	0	0	1	1	0	0	1	1.2	-1.44	1.92	-0.73	12.41	12.31	6.15	6.32	5.21	2.18	10.81	9.05
TUBA1A	1	0	0	1	1	0	0	1	1.38	-1.44	2.38	-0.45	203.22	191.61	82.5	92.93	49.15	37.52	108.97	122.9
DNASE2	1	0	0	1	1	0	0	1	1.08	-1.43	1.85	-0.67	45.54	53.87	24.53	29.86	18.15	13.13	45.1	38.56
CD2	1	0	0	1	0	0	0	1	1.92	-1.41	0.45	-2.89	8.27	10.38	2.59	3.11	10.94	4.76	19.21	21.83
SBF2	1	0	0	1	1	0	0	1	0.9	-1.35	0.58	-1.68	7.09	7.36	4.11	4.85	5.29	5.58	13.01	14.43
CD68	1	0	0	1	1	0	0	1	1.51	-1.35	2	-0.88	540.19	608.13	230.87	235.05	179.7	146.85	399.44	424.7
BMF	1	0	0	1	1	0	0	1	1.48	-1.3	1.65	-1.15	39.11	47.32	14.6	21.01	16.73	14.11	38.69	36.32
S100A10	1	0	0	1	1	0	0	1	1.96	-1.3	2.42	-0.86	175.49	163.94	52.37	48.66	52.87	20.69	93.82	85.42
TBC1D2	1	0	0	1	1	0	0	1	1.37	-1.29	1.63	-1.03	30.06	31.11	12.73	14.74	14.01	8.3	26.52	27.23
SLC37A2	1	0	0	1	1	0	0	1	1.61	-1.28	2.04	-0.86	100.25	94.84	36.61	37.6	38.34	15.52	71.32	57.64
BHLHE40	1	0	0	1	1	0	0	1	1.21	-1.27	1.28	-1.21	87.5	95.43	41.43	50.12	39.75	45	97.53	105.92
RTN1	1	0	0	1	1	0	0	1	1.57	-1.26	1.95	-0.89	12.41	13.05	4.36	5.54	4.39	3.05	8.45	9.16
CEACAM1	1	0	0	1	0	0	0	1	3.3	-1.22	0.2	-4.33	3.91	4.09	0.55	0.42	2.98	4.88	7.48	10.56
FLVCR2	1	0	0	1	1	0	0	1	1.32	-1.22	2.09	-0.46	48.72	53.25	20.68	27.17	16.06	9.69	31.96	28.39
CCDC92	1	0	0	1	1	0	0	1	0.78	-1.21	0.87	-1.14	16.79	20.17	11.78	13.09	12.35	10.72	23.66	29.2
FCGR2B	1	0	0	1	1	0	0	1	3.8	-1.2	3.61	-1.4	21.25	26.56	2.08	1.85	2.6	1.76	4.85	5.16
MILR1	1	0	0	1	1	0	0	1	1.79	-1.2	2.1	-0.91	36.08	42.24	13.64	12.38	10.29	10.95	24.33	24.17
LY86	1	0	0	1	1	0	0	1	2.19	-1.19	1.72	-1.68	29.52	33.29	6.61	9.2	17.94	4.22	25.44	24.52
FOLR2	1	0	0	1	1	0	0	1	2.66	-1.18	1.28	-2.58	17.11	13.97	2.32	3.32	10.33	4.39	17.02	16.02
CLEC12A	1	0	0	1	0	0	0	1	1.11	-1.18	-0.57	-2.88	7.55	10.57	4.61	4.97	17.77	12.05	38.29	28.7
PLD2	1	0	0	1	1	0	0	1	2.44	-1.17	2.36	-1.26	14.22	14.82	2.94	3.24	3.95	2.43	8.19	6.02
AHNAK	1	0	0	1	1	0	0	1	1.24	-1.17	1.52	-0.9	18.55	16.03	7.89	9.18	6.56	7.13	15.66	14.64
CEACAM4	1	0	0	1	1	0	0	1	6.5	-1.16	1.86	-5.82	47.66	52.06	0.51	0.71	15.12	16.28	28	41.28
CD300LF	1	0	0	1	1	0	0	1	1.21	-1.16	1.47	-0.91	61.09	67.44	30.38	34.14	28.07	24.9	59.52	57.63
CTSH	1	0	0	1	1	0	0	1	1.87	-1.15	1.87	-1.17	199.59	185.73	58.06	64.26	78.03	43.15	130.26	135.89
NCF1	1	0	0	1	1	0	0	1	1.6	-1.15	1.5	-1.26	242.66	175.67	89.74	70.53	97.66	72.28	175.12	197.83
S100A6	1	0	0	1	1	0	0	1	1.26	-1.14	1.63	-0.78	685.09	664.29	327.3	323.83	281.41	226.3	567.89	540.95
ADAMDEC1	1	0	0	1	1	0	0	1	2.58	-1.13	2.02	-1.7	10.62	7.12	2	1.43	3.64	1.33	5.14	5.72
PILRA	1	0	0	1	1	0	0	1	2.52	-1.13	3.01	-0.66	52.82	69.05	11.11	13.81	8.56	8.85	18.91	18.64
SMAD7	1	0	0	1	1	0	0	1	1.03	-1.11	1.85	-0.3	32.19	32.36	17.37	19.13	13.08	6.42	22.1	19.58
PMP22	1	0	0	1	1	0	0	1	1.2	-1.11	1.76	-0.56	138.07	170.38	78.56	77.75	52.59	52.52	112.6	112.43
TYROBP	1	0	0	1	1	0	0	1	1.49	-1.11	1.7	-0.91	845.98	875.03	345.3	366.02	325.71	291.15	627.52	695.62
NPC2	1	0	0	1	1	0	0	1	1.49	-1.1	1.54	-1.05	297.75	310.19	121.28	129.69	139.37	101.63	257.52	253.21
NLRC4	1	0	0	1	1	0	0	1	1.64	-1.09	2	-0.74	38.91	34.02	13.53	13.49	12.66	7.73	22.01	20.83
LGALS1	1	0	0	1	1	0	0	1	1.34	-1.09	2.12	-0.32	1219.61	1040.34	562.32	467.94	342.87	265.15	631.93	651.72
RNF19B	1	0	0	1	1	0	0	1	1.55	-1.08	2.3	-0.35	35.84	42.15	14.41	16.31	11.38	6.57	19.56	18
OSCAR	1	0	0	1	1	0	0	1	2.7	-1.07	1.32	-2.47	34.22	39.21	6.27	7.11	17.91	14.93	32.77	35.85
ALOX5	1	0	0	1	1	0	0	1	1.33	-1.07	1.43	-0.99	153.27	161.56	70.01	76.93	72.69	61.13	142.56	133.94
CST3	1	0	0	1	1	0	0	1	2.2	-1.07	2.09	-1.19	1279.33	1308.44	296.74	354.46	494.26	213.33	717.79	745.46
DENND2D	1	0	0	1	1	0	0	1	1.62	-1.06	1.69	-1	30.04	31.49	12.04	11.16	12.72	8.98	22.22	22.53
OLFM4	1	0	0	1	0	1	0	1	2.16	-1.06	-3.44	-6.67	3.69	3.04	0.67	1.06	33.03	49.33	79.12	91.56
NPL	1	0	0	1	1	0	0	1	1.34	-1.06	1.85	-0.56	57.27	64.79	26.25	29.54	22.09	15.64	41.94	35.75
ASAH1	1	0	0	1	1	0	0	1	0.81	-1.06	0.7	-1.18	114.29	141.3	80.27	89.42	91.52	86.85	190.79	179.1
LAPTM5	1	0	0	1	1	0	0	1	0.64	-1.06	1.29	-0.43	980.1	940.52	764.61	660.17	479.24	413.6	901.29	942.45
MYO7B	1	0	0	1	1	0	0	1	2.28	-1.05	1.02	-2.31	9.65	9.09	2.08	2.39	5.71	4.65	9.75	11.47
TRIM22	1	0	0	1	0	0	0	1	0.81	-1.04	0.46	-1.4	22.7	21.81	16.17	13.22	22.26	14.28	35.8	38.55
PPARG	1	0	0	1	1	0	0	1	0.99	-1.04	1.48	-0.55	46.84	50.99	26.11	31.04	22.68	17.24	43.78	37.27
GIMAP1-GIMAP5	1	0	0	1	1	0	0	1	1.45	-1.03	1.63	-0.86	15.09	16.37	6.32	7.04	6.66	4.85	13.18	10.22
RENBP	1	0	0	1	1	0	0	1	0.76	-1.03	1.28	-0.52	41.47	53.55	31.5	33.47	24.3	20.48	43.37	47.13
PREX1	1	0	0	1	1	0	0	1	1.33	-1.03	1.68	-0.69	86.23	78.4	35.47	40.5	36.76	21.15	59.2	57.53
CD52	1	0	0	1	1	0	0	1	1.06	-1.03	1	-1.1	388.86	369.54	215.02	204.87	226.29	219.1	434.98	466.6
C4orf34	1	0	0	1	1	0	0	1	1.02	-1.02	1.31	-0.74	9.66	13.78	6.77	6.61	5.55	5.23	11.8	9.88
SAMHD1	1	0	0	1	1	0	0	1	1.1	-1.02	1.67	-0.46	604.29	554.08	305.34	320.93	280.08	132.63	448.98	375.22
HK3	1	0	0	1	1	0	0	1	2.36	-1.01	1.47	-1.91	96.59	70.89	20.42	17.45	39.09	29.35	61.28	75.37
QPCT	1	0	0	1	0	0	0	1	0.58	-1	0.09	-1.5	6.15	4.72	4.54	3.9	6.6	5.04	11.69	11.47
GADD45G	1	0	0	1	0	0	0	1	1.27	-1	1	-1.28	9.79	10.06	4.24	5.28	5.12	6.25	10.24	12.33
CEACAM21	1	0	0	1	1	0	0	1	3.8	-1	1.57	-3.24	16.44	13.89	1.49	0.99	6.28	5.37	9.68	13.34
TBX3	1	0	0	1	1	0	0	1	3.19	-1	1.52	-2.69	15.03	16.53	1.55	2.41	8.1	4.31	13.15	11.44
SORL1	1	0	0	1	1	0	0	1	0.85	-1	0.82	-1.05	29.85	29.51	16.93	21.12	20.47	17.23	41.33	33.49
Imatinib induced expression in CML but did not affect in BM
INSIG1	0	0	0	1	0	0	0	1	0.19	-1.06	0.06	-1.21	45.86	38.11	42.41	42.71	50.17	40.7	91.45	96.46
SIGLEC6	0	0	0	1	0	0	0	1	0.38	-1.1	0.23	-1.27	10.29	10.85	8.87	9.63	7.21	13.18	19.69	23.65
CD38	0	0	0	1	0	0	0	1	0.21	-1.17	-0.05	-1.44	10.33	7.61	8.49	9.45	13.72	7.59	23.25	24.03
TP53INP1	0	0	0	1	0	0	0	1	0.23	-1.26	0.09	-1.41	4.66	5.98	4.69	5.84	4.49	6.74	12.84	13.9
NCOA3	0	0	0	1	1	0	0	1	0.2	-1.33	0.67	-0.88	18.98	17.36	17.4	19.21	12.87	12.8	30.17	33.99
FILIP1L	0	0	0	1	1	0	0	1	0.66	-1.48	1.14	-1.01	7.38	6.41	4.96	5.15	3.19	3.86	9.21	10.25
NAPSA	0	0	0	1	0	0	0	1	0.22	-1.49	1.02	-0.7	13.14	9.66	11.68	11.04	10.58	2.37	18.13	17.79
SKIL	0	0	0	1	1	0	0	1	0.3	-1.58	1.19	-0.7	12.6	12.02	11.64	11.21	7.17	4.7	19.88	15.32
TCN1	0	0	0	1	1	0	0	1	0.07	-2.4	1.78	-0.69	5.1	6.56	7.15	5.76	1.7	2.13	9.23	10.93
Imatinib induced expression in both CML and BM
FRRS1	0	1	0	1	0	0	0	1	-0.52	-1.1	-0.09	-0.68	7.99	8.11	11.77	15.04	7.98	11.36	18.82	22.39
Imatinib suppressed expression in both CML and BM
EGR1	1	0	1	0	0	0	1	0	1.73	3.18	-0.89	0.55	17.83	21.41	7.3	6.39	57.51	24.89	4.22	4.72
Imatinib suppressed expression in CML but did not affect BM
BMP2	0	0	1	0	0	1	1	0	-0.81	1.65	-1.9	0.54	2.74	2.47	5.45	5.12	8.81	13.19	3.09	3.84
TERT	0	0	1	0	0	1	1	0	-0.68	1.41	-1.64	0.43	3.74	3.46	7.04	6.29	14.61	10.72	4.56	4.89
DUSP2	0	0	1	0	0	0	1	0	-0.04	1.09	-0.32	0.8	17.24	16.08	20.12	19.46	26.83	20.53	10.83	11.12
METRN	0	0	1	0	0	0	1	0	-0.35	1	-0.03	1.31	10.52	10.11	15.42	15.05	11.94	12.23	4.53	7.42
Imatinib suppressed expression in CML but induced in BM
MDK	0	1	1	0	0	1	1	0	-1.65	1.82	-1.76	1.69	5.62	6.53	22.97	23.39	20.76	28.68	5.82	7.99
ACTL8	0	1	1	0	0	1	1	0	-2.81	1.79	-2.9	1.69	1.22	1.06	9.84	9.01	7.96	11.64	2.41	3.2
MDFI	0	1	1	0	0	1	1	0	-3.25	1.65	-2.2	2.69	1.55	1.79	12.95	24.32	10.25	7.51	2.92	2.64
CHCHD2	0	1	1	0	0	1	1	0	-6.13	1.57	-4.04	3.65	3.66	3.83	306.9	304.43	75.64	68.27	39.1	9.2
GJA1	0	1	1	0	0	1	1	0	-2.26	1.3	-1.54	2.01	2.23	2.54	14.46	12.24	6.49	9.21	3.3	3.05
CPXM1	0	1	1	0	0	1	1	0	-1.55	1.16	-2.02	0.69	13.06	13.29	41.73	47.65	57.51	63.34	24.2	29.12
ARHGAP22	0	1	1	0	0	1	1	0	-0.93	1.05	-1.38	0.59	7.48	8.25	17.39	18.2	22.35	25.24	10.94	11.22
NYNRIN	0	1	1	0	0	1	1	0	-1.24	1.01	-1.67	0.56	2.69	2.8	6.76	8.25	8.44	11.2	4.85	4.83
PACSIN3	0	1	1	0	0	1	1	0	-0.57	1.01	-0.87	0.69	5.11	5.21	8.02	9.77	11.78	9.77	5.39	5.2
GALNT14	0	1	1	0	0	1	1	0	-2.31	1.01	-2.53	0.79	2.19	2.92	14.14	15.26	14.36	18.26	8.01	8.13
PODXL2	0	1	1	0	0	1	1	0	-0.85	1	-1.16	0.68	6.08	5.61	11.72	12.72	14.32	15.41	6.94	7.76
l2fr = log 2 fold change
PP = Posterior probability score
